# Supplementary material for: Toward N-peri-Annulated Planar Blatter Radical through aza-Pschorr and Photocyclization
Source: J Org Chem. 2023 Nov 24;88(24):17197–205. doi: 10.1021/acs.joc.3c02051 (PMC10729016; doi:10.1021/acs.joc.3c02051)
Supplement: Supplementary file 2 — jo3c02051_si_002.zip [file jo3c02051_si_002.zip]

Archive with 1,235 entries (1,058 files):
- NMR N_Flat/
- NMR N_Flat/.DS_Store
- __MACOSX/
- __MACOSX/NMR N_Flat/
- __MACOSX/NMR N_Flat/._.DS_Store
- NMR N_Flat/2/
- NMR N_Flat/2/1 H 2-Phenyl-[1,2,4]triazino[5,6,1-de]phenazin-12-ium-3-ide/
- NMR N_Flat/2/1 H 2-Phenyl-[1,2,4]triazino[5,6,1-de]phenazin-12-ium-3-ide/1/
- NMR N_Flat/2/1 H 2-Phenyl-[1,2,4]triazino[5,6,1-de]phenazin-12-ium-3-ide/1/acqu
- __MACOSX/NMR N_Flat/2/
- __MACOSX/NMR N_Flat/2/1 H 2-Phenyl-[1,2,4]triazino[5,6,1-de]phenazin-12-ium-3-ide/
- __MACOSX/NMR N_Flat/2/1 H 2-Phenyl-[1,2,4]triazino[5,6,1-de]phenazin-12-ium-3-ide/1/
- __MACOSX/NMR N_Flat/2/1 H 2-Phenyl-[1,2,4]triazino[5,6,1-de]phenazin-12-ium-3-ide/1/._acqu
- NMR N_Flat/2/1 H 2-Phenyl-[1,2,4]triazino[5,6,1-de]phenazin-12-ium-3-ide/1/acqus
- __MACOSX/NMR N_Flat/2/1 H 2-Phenyl-[1,2,4]triazino[5,6,1-de]phenazin-12-ium-3-ide/1/._acqus
- NMR N_Flat/2/1 H 2-Phenyl-[1,2,4]triazino[5,6,1-de]phenazin-12-ium-3-ide/1/adcInfo_TRX2.xml
- __MACOSX/NMR N_Flat/2/1 H 2-Phenyl-[1,2,4]triazino[5,6,1-de]phenazin-12-ium-3-ide/1/._adcInfo_TRX2.xml
- NMR N_Flat/2/1 H 2-Phenyl-[1,2,4]triazino[5,6,1-de]phenazin-12-ium-3-ide/1/audita.txt
- __MACOSX/NMR N_Flat/2/1 H 2-Phenyl-[1,2,4]triazino[5,6,1-de]phenazin-12-ium-3-ide/1/._audita.txt
- NMR N_Flat/2/1 H 2-Phenyl-[1,2,4]triazino[5,6,1-de]phenazin-12-ium-3-ide/1/fid
- __MACOSX/NMR N_Flat/2/1 H 2-Phenyl-[1,2,4]triazino[5,6,1-de]phenazin-12-ium-3-ide/1/._fid
- NMR N_Flat/2/1 H 2-Phenyl-[1,2,4]triazino[5,6,1-de]phenazin-12-ium-3-ide/1/format.temp
- __MACOSX/NMR N_Flat/2/1 H 2-Phenyl-[1,2,4]triazino[5,6,1-de]phenazin-12-ium-3-ide/1/._format.temp
- NMR N_Flat/2/1 H 2-Phenyl-[1,2,4]triazino[5,6,1-de]phenazin-12-ium-3-ide/1/pdata/
- NMR N_Flat/2/1 H 2-Phenyl-[1,2,4]triazino[5,6,1-de]phenazin-12-ium-3-ide/1/pdata/1/
- NMR N_Flat/2/1 H 2-Phenyl-[1,2,4]triazino[5,6,1-de]phenazin-12-ium-3-ide/1/pdata/1/outd
- __MACOSX/NMR N_Flat/2/1 H 2-Phenyl-[1,2,4]triazino[5,6,1-de]phenazin-12-ium-3-ide/1/pdata/
- __MACOSX/NMR N_Flat/2/1 H 2-Phenyl-[1,2,4]triazino[5,6,1-de]phenazin-12-ium-3-ide/1/pdata/1/
- __MACOSX/NMR N_Flat/2/1 H 2-Phenyl-[1,2,4]triazino[5,6,1-de]phenazin-12-ium-3-ide/1/pdata/1/._outd
- NMR N_Flat/2/1 H 2-Phenyl-[1,2,4]triazino[5,6,1-de]phenazin-12-ium-3-ide/1/pdata/1/proc
- __MACOSX/NMR N_Flat/2/1 H 2-Phenyl-[1,2,4]triazino[5,6,1-de]phenazin-12-ium-3-ide/1/pdata/1/._proc
- NMR N_Flat/2/1 H 2-Phenyl-[1,2,4]triazino[5,6,1-de]phenazin-12-ium-3-ide/1/pdata/1/procs
- __MACOSX/NMR N_Flat/2/1 H 2-Phenyl-[1,2,4]triazino[5,6,1-de]phenazin-12-ium-3-ide/1/pdata/1/._procs
- NMR N_Flat/2/1 H 2-Phenyl-[1,2,4]triazino[5,6,1-de]phenazin-12-ium-3-ide/1/pdata/1/title
- __MACOSX/NMR N_Flat/2/1 H 2-Phenyl-[1,2,4]triazino[5,6,1-de]phenazin-12-ium-3-ide/1/pdata/1/._title
- __MACOSX/NMR N_Flat/2/1 H 2-Phenyl-[1,2,4]triazino[5,6,1-de]phenazin-12-ium-3-ide/1/pdata/._1
- __MACOSX/NMR N_Flat/2/1 H 2-Phenyl-[1,2,4]triazino[5,6,1-de]phenazin-12-ium-3-ide/1/._pdata
- NMR N_Flat/2/1 H 2-Phenyl-[1,2,4]triazino[5,6,1-de]phenazin-12-ium-3-ide/1/prosol_History
- __MACOSX/NMR N_Flat/2/1 H 2-Phenyl-[1,2,4]triazino[5,6,1-de]phenazin-12-ium-3-ide/1/._prosol_History
- NMR N_Flat/2/1 H 2-Phenyl-[1,2,4]triazino[5,6,1-de]phenazin-12-ium-3-ide/1/pulseprogram
- __MACOSX/NMR N_Flat/2/1 H 2-Phenyl-[1,2,4]triazino[5,6,1-de]phenazin-12-ium-3-ide/1/._pulseprogram
- NMR N_Flat/2/1 H 2-Phenyl-[1,2,4]triazino[5,6,1-de]phenazin-12-ium-3-ide/1/pulseprogram.precomp
- __MACOSX/NMR N_Flat/2/1 H 2-Phenyl-[1,2,4]triazino[5,6,1-de]phenazin-12-ium-3-ide/1/._pulseprogram.precomp
- NMR N_Flat/2/1 H 2-Phenyl-[1,2,4]triazino[5,6,1-de]phenazin-12-ium-3-ide/1/scon2
- __MACOSX/NMR N_Flat/2/1 H 2-Phenyl-[1,2,4]triazino[5,6,1-de]phenazin-12-ium-3-ide/1/._scon2
- NMR N_Flat/2/1 H 2-Phenyl-[1,2,4]triazino[5,6,1-de]phenazin-12-ium-3-ide/1/shimvalues
- __MACOSX/NMR N_Flat/2/1 H 2-Phenyl-[1,2,4]triazino[5,6,1-de]phenazin-12-ium-3-ide/1/._shimvalues
- NMR N_Flat/2/1 H 2-Phenyl-[1,2,4]triazino[5,6,1-de]phenazin-12-ium-3-ide/1/specpar
- __MACOSX/NMR N_Flat/2/1 H 2-Phenyl-[1,2,4]triazino[5,6,1-de]phenazin-12-ium-3-ide/1/._specpar
- NMR N_Flat/2/1 H 2-Phenyl-[1,2,4]triazino[5,6,1-de]phenazin-12-ium-3-ide/1/topshimreport
- __MACOSX/NMR N_Flat/2/1 H 2-Phenyl-[1,2,4]triazino[5,6,1-de]phenazin-12-ium-3-ide/1/._topshimreport
- NMR N_Flat/2/1 H 2-Phenyl-[1,2,4]triazino[5,6,1-de]phenazin-12-ium-3-ide/1/uxnmr.info
- __MACOSX/NMR N_Flat/2/1 H 2-Phenyl-[1,2,4]triazino[5,6,1-de]phenazin-12-ium-3-ide/1/._uxnmr.info
- NMR N_Flat/2/1 H 2-Phenyl-[1,2,4]triazino[5,6,1-de]phenazin-12-ium-3-ide/1/uxnmr.par
- __MACOSX/NMR N_Flat/2/1 H 2-Phenyl-[1,2,4]triazino[5,6,1-de]phenazin-12-ium-3-ide/1/._uxnmr.par
- NMR N_Flat/2/1 H 2-Phenyl-[1,2,4]triazino[5,6,1-de]phenazin-12-ium-3-ide/1/vtc_pid_settings
- __MACOSX/NMR N_Flat/2/1 H 2-Phenyl-[1,2,4]triazino[5,6,1-de]phenazin-12-ium-3-ide/1/._vtc_pid_settings
- __MACOSX/NMR N_Flat/2/1 H 2-Phenyl-[1,2,4]triazino[5,6,1-de]phenazin-12-ium-3-ide/._1
- __MACOSX/NMR N_Flat/2/._1 H 2-Phenyl-[1,2,4]triazino[5,6,1-de]phenazin-12-ium-3-ide
- NMR N_Flat/2/1 H 2-Phenyl-[1,2,4]triazino[5,6,1-de]phenazin-12-ium-3-ide.mnova
- __MACOSX/NMR N_Flat/2/._1 H 2-Phenyl-[1,2,4]triazino[5,6,1-de]phenazin-12-ium-3-ide.mnova
- NMR N_Flat/2/1 H 2-Phenyl-[1,2,4]triazino[5,6,1-de]phenazin-12-ium-3-ide.pdf
- __MACOSX/NMR N_Flat/2/._1 H 2-Phenyl-[1,2,4]triazino[5,6,1-de]phenazin-12-ium-3-ide.pdf
- NMR N_Flat/2/13 C 2-Phenyl-[1,2,4]triazino[5,6,1-de]phenazin-12-ium-3-ide.mnova
- __MACOSX/NMR N_Flat/2/._13 C 2-Phenyl-[1,2,4]triazino[5,6,1-de]phenazin-12-ium-3-ide.mnova
- NMR N_Flat/2/13 C 2-Phenyl-[1,2,4]triazino[5,6,1-de]phenazin-12-ium-3-ide.pdf
- __MACOSX/NMR N_Flat/2/._13 C 2-Phenyl-[1,2,4]triazino[5,6,1-de]phenazin-12-ium-3-ide.pdf
- NMR N_Flat/2/13 C 2-Phenyl[1,2,4]triazino[5,6,1-de]phenazin-12-ium-3-ide/
- NMR N_Flat/2/13 C 2-Phenyl[1,2,4]triazino[5,6,1-de]phenazin-12-ium-3-ide/2/
- NMR N_Flat/2/13 C 2-Phenyl[1,2,4]triazino[5,6,1-de]phenazin-12-ium-3-ide/2/acqu
- __MACOSX/NMR N_Flat/2/13 C 2-Phenyl[1,2,4]triazino[5,6,1-de]phenazin-12-ium-3-ide/
- __MACOSX/NMR N_Flat/2/13 C 2-Phenyl[1,2,4]triazino[5,6,1-de]phenazin-12-ium-3-ide/2/
- __MACOSX/NMR N_Flat/2/13 C 2-Phenyl[1,2,4]triazino[5,6,1-de]phenazin-12-ium-3-ide/2/._acqu
- NMR N_Flat/2/13 C 2-Phenyl[1,2,4]triazino[5,6,1-de]phenazin-12-ium-3-ide/2/acqus
- __MACOSX/NMR N_Flat/2/13 C 2-Phenyl[1,2,4]triazino[5,6,1-de]phenazin-12-ium-3-ide/2/._acqus
- NMR N_Flat/2/13 C 2-Phenyl[1,2,4]triazino[5,6,1-de]phenazin-12-ium-3-ide/2/adcInfo_TRX1.xml
- __MACOSX/NMR N_Flat/2/13 C 2-Phenyl[1,2,4]triazino[5,6,1-de]phenazin-12-ium-3-ide/2/._adcInfo_TRX1.xml
- NMR N_Flat/2/13 C 2-Phenyl[1,2,4]triazino[5,6,1-de]phenazin-12-ium-3-ide/2/audita.txt
- __MACOSX/NMR N_Flat/2/13 C 2-Phenyl[1,2,4]triazino[5,6,1-de]phenazin-12-ium-3-ide/2/._audita.txt
- NMR N_Flat/2/13 C 2-Phenyl[1,2,4]triazino[5,6,1-de]phenazin-12-ium-3-ide/2/cpdprg2
- __MACOSX/NMR N_Flat/2/13 C 2-Phenyl[1,2,4]triazino[5,6,1-de]phenazin-12-ium-3-ide/2/._cpdprg2
- NMR N_Flat/2/13 C 2-Phenyl[1,2,4]triazino[5,6,1-de]phenazin-12-ium-3-ide/2/fid
- __MACOSX/NMR N_Flat/2/13 C 2-Phenyl[1,2,4]triazino[5,6,1-de]phenazin-12-ium-3-ide/2/._fid
- NMR N_Flat/2/13 C 2-Phenyl[1,2,4]triazino[5,6,1-de]phenazin-12-ium-3-ide/2/format.temp
- __MACOSX/NMR N_Flat/2/13 C 2-Phenyl[1,2,4]triazino[5,6,1-de]phenazin-12-ium-3-ide/2/._format.temp
- NMR N_Flat/2/13 C 2-Phenyl[1,2,4]triazino[5,6,1-de]phenazin-12-ium-3-ide/2/pdata/
- NMR N_Flat/2/13 C 2-Phenyl[1,2,4]triazino[5,6,1-de]phenazin-12-ium-3-ide/2/pdata/1/
- NMR N_Flat/2/13 C 2-Phenyl[1,2,4]triazino[5,6,1-de]phenazin-12-ium-3-ide/2/pdata/1/outd
- __MACOSX/NMR N_Flat/2/13 C 2-Phenyl[1,2,4]triazino[5,6,1-de]phenazin-12-ium-3-ide/2/pdata/
- __MACOSX/NMR N_Flat/2/13 C 2-Phenyl[1,2,4]triazino[5,6,1-de]phenazin-12-ium-3-ide/2/pdata/1/
- __MACOSX/NMR N_Flat/2/13 C 2-Phenyl[1,2,4]triazino[5,6,1-de]phenazin-12-ium-3-ide/2/pdata/1/._outd
- NMR N_Flat/2/13 C 2-Phenyl[1,2,4]triazino[5,6,1-de]phenazin-12-ium-3-ide/2/pdata/1/proc
- __MACOSX/NMR N_Flat/2/13 C 2-Phenyl[1,2,4]triazino[5,6,1-de]phenazin-12-ium-3-ide/2/pdata/1/._proc
- NMR N_Flat/2/13 C 2-Phenyl[1,2,4]triazino[5,6,1-de]phenazin-12-ium-3-ide/2/pdata/1/procs
- __MACOSX/NMR N_Flat/2/13 C 2-Phenyl[1,2,4]triazino[5,6,1-de]phenazin-12-ium-3-ide/2/pdata/1/._procs
- NMR N_Flat/2/13 C 2-Phenyl[1,2,4]triazino[5,6,1-de]phenazin-12-ium-3-ide/2/pdata/1/title
- __MACOSX/NMR N_Flat/2/13 C 2-Phenyl[1,2,4]triazino[5,6,1-de]phenazin-12-ium-3-ide/2/pdata/1/._title
- __MACOSX/NMR N_Flat/2/13 C 2-Phenyl[1,2,4]triazino[5,6,1-de]phenazin-12-ium-3-ide/2/pdata/._1
- __MACOSX/NMR N_Flat/2/13 C 2-Phenyl[1,2,4]triazino[5,6,1-de]phenazin-12-ium-3-ide/2/._pdata
- NMR N_Flat/2/13 C 2-Phenyl[1,2,4]triazino[5,6,1-de]phenazin-12-ium-3-ide/2/prosol_History
- __MACOSX/NMR N_Flat/2/13 C 2-Phenyl[1,2,4]triazino[5,6,1-de]phenazin-12-ium-3-ide/2/._prosol_History
- NMR N_Flat/2/13 C 2-Phenyl[1,2,4]triazino[5,6,1-de]phenazin-12-ium-3-ide/2/pulseprogram
- __MACOSX/NMR N_Flat/2/13 C 2-Phenyl[1,2,4]triazino[5,6,1-de]phenazin-12-ium-3-ide/2/._pulseprogram
- NMR N_Flat/2/13 C 2-Phenyl[1,2,4]triazino[5,6,1-de]phenazin-12-ium-3-ide/2/pulseprogram.precomp
- __MACOSX/NMR N_Flat/2/13 C 2-Phenyl[1,2,4]triazino[5,6,1-de]phenazin-12-ium-3-ide/2/._pulseprogram.precomp
- NMR N_Flat/2/13 C 2-Phenyl[1,2,4]triazino[5,6,1-de]phenazin-12-ium-3-ide/2/scon2
- __MACOSX/NMR N_Flat/2/13 C 2-Phenyl[1,2,4]triazino[5,6,1-de]phenazin-12-ium-3-ide/2/._scon2
- NMR N_Flat/2/13 C 2-Phenyl[1,2,4]triazino[5,6,1-de]phenazin-12-ium-3-ide/2/shimvalues
- __MACOSX/NMR N_Flat/2/13 C 2-Phenyl[1,2,4]triazino[5,6,1-de]phenazin-12-ium-3-ide/2/._shimvalues
- NMR N_Flat/2/13 C 2-Phenyl[1,2,4]triazino[5,6,1-de]phenazin-12-ium-3-ide/2/specpar
- __MACOSX/NMR N_Flat/2/13 C 2-Phenyl[1,2,4]triazino[5,6,1-de]phenazin-12-ium-3-ide/2/._specpar
- NMR N_Flat/2/13 C 2-Phenyl[1,2,4]triazino[5,6,1-de]phenazin-12-ium-3-ide/2/topshimreport
- __MACOSX/NMR N_Flat/2/13 C 2-Phenyl[1,2,4]triazino[5,6,1-de]phenazin-12-ium-3-ide/2/._topshimreport
- NMR N_Flat/2/13 C 2-Phenyl[1,2,4]triazino[5,6,1-de]phenazin-12-ium-3-ide/2/uxnmr.info
- __MACOSX/NMR N_Flat/2/13 C 2-Phenyl[1,2,4]triazino[5,6,1-de]phenazin-12-ium-3-ide/2/._uxnmr.info
- NMR N_Flat/2/13 C 2-Phenyl[1,2,4]triazino[5,6,1-de]phenazin-12-ium-3-ide/2/uxnmr.par
- __MACOSX/NMR N_Flat/2/13 C 2-Phenyl[1,2,4]triazino[5,6,1-de]phenazin-12-ium-3-ide/2/._uxnmr.par
- NMR N_Flat/2/13 C 2-Phenyl[1,2,4]triazino[5,6,1-de]phenazin-12-ium-3-ide/2/vtc_pid_settings
- __MACOSX/NMR N_Flat/2/13 C 2-Phenyl[1,2,4]triazino[5,6,1-de]phenazin-12-ium-3-ide/2/._vtc_pid_settings
- __MACOSX/NMR N_Flat/2/13 C 2-Phenyl[1,2,4]triazino[5,6,1-de]phenazin-12-ium-3-ide/._2
- __MACOSX/NMR N_Flat/2/._13 C 2-Phenyl[1,2,4]triazino[5,6,1-de]phenazin-12-ium-3-ide
- __MACOSX/NMR N_Flat/._2
- NMR N_Flat/3b/
- NMR N_Flat/3b/13 C N'-(3-phenyl-1,2,4-benzotriazin-8-yl)benzene-1,2-diamine.mnova
- __MACOSX/NMR N_Flat/3b/
- __MACOSX/NMR N_Flat/3b/._13 C N'-(3-phenyl-1,2,4-benzotriazin-8-yl)benzene-1,2-diamine.mnova
- NMR N_Flat/3b/13 C N'-(3-phenyl-1,2,4-benzotriazin-8-yl)benzene-1,2-diamine.pdf
- __MACOSX/NMR N_Flat/3b/._13 C N'-(3-phenyl-1,2,4-benzotriazin-8-yl)benzene-1,2-diamine.pdf
- NMR N_Flat/3b/1H 13 C N'-(3-phenyl-1,2,4-benzotriazin-8-yl)benzene-1,2-diamine/
- NMR N_Flat/3b/1H 13 C N'-(3-phenyl-1,2,4-benzotriazin-8-yl)benzene-1,2-diamine/1/
- NMR N_Flat/3b/1H 13 C N'-(3-phenyl-1,2,4-benzotriazin-8-yl)benzene-1,2-diamine/1/acqu
- __MACOSX/NMR N_Flat/3b/1H 13 C N'-(3-phenyl-1,2,4-benzotriazin-8-yl)benzene-1,2-diamine/
- __MACOSX/NMR N_Flat/3b/1H 13 C N'-(3-phenyl-1,2,4-benzotriazin-8-yl)benzene-1,2-diamine/1/
- __MACOSX/NMR N_Flat/3b/1H 13 C N'-(3-phenyl-1,2,4-benzotriazin-8-yl)benzene-1,2-diamine/1/._acqu
- NMR N_Flat/3b/1H 13 C N'-(3-phenyl-1,2,4-benzotriazin-8-yl)benzene-1,2-diamine/1/acqus
- __MACOSX/NMR N_Flat/3b/1H 13 C N'-(3-phenyl-1,2,4-benzotriazin-8-yl)benzene-1,2-diamine/1/._acqus
- NMR N_Flat/3b/1H 13 C N'-(3-phenyl-1,2,4-benzotriazin-8-yl)benzene-1,2-diamine/1/adcInfo_TRX2.xml
- __MACOSX/NMR N_Flat/3b/1H 13 C N'-(3-phenyl-1,2,4-benzotriazin-8-yl)benzene-1,2-diamine/1/._adcInfo_TRX2.xml
- NMR N_Flat/3b/1H 13 C N'-(3-phenyl-1,2,4-benzotriazin-8-yl)benzene-1,2-diamine/1/audita.txt
- __MACOSX/NMR N_Flat/3b/1H 13 C N'-(3-phenyl-1,2,4-benzotriazin-8-yl)benzene-1,2-diamine/1/._audita.txt
- NMR N_Flat/3b/1H 13 C N'-(3-phenyl-1,2,4-benzotriazin-8-yl)benzene-1,2-diamine/1/fid
- __MACOSX/NMR N_Flat/3b/1H 13 C N'-(3-phenyl-1,2,4-benzotriazin-8-yl)benzene-1,2-diamine/1/._fid
- NMR N_Flat/3b/1H 13 C N'-(3-phenyl-1,2,4-benzotriazin-8-yl)benzene-1,2-diamine/1/format.temp
- __MACOSX/NMR N_Flat/3b/1H 13 C N'-(3-phenyl-1,2,4-benzotriazin-8-yl)benzene-1,2-diamine/1/._format.temp
- NMR N_Flat/3b/1H 13 C N'-(3-phenyl-1,2,4-benzotriazin-8-yl)benzene-1,2-diamine/1/pdata/
- NMR N_Flat/3b/1H 13 C N'-(3-phenyl-1,2,4-benzotriazin-8-yl)benzene-1,2-diamine/1/pdata/1/
- NMR N_Flat/3b/1H 13 C N'-(3-phenyl-1,2,4-benzotriazin-8-yl)benzene-1,2-diamine/1/pdata/1/outd
- __MACOSX/NMR N_Flat/3b/1H 13 C N'-(3-phenyl-1,2,4-benzotriazin-8-yl)benzene-1,2-diamine/1/pdata/
- __MACOSX/NMR N_Flat/3b/1H 13 C N'-(3-phenyl-1,2,4-benzotriazin-8-yl)benzene-1,2-diamine/1/pdata/1/
- __MACOSX/NMR N_Flat/3b/1H 13 C N'-(3-phenyl-1,2,4-benzotriazin-8-yl)benzene-1,2-diamine/1/pdata/1/._outd
- NMR N_Flat/3b/1H 13 C N'-(3-phenyl-1,2,4-benzotriazin-8-yl)benzene-1,2-diamine/1/pdata/1/proc
- __MACOSX/NMR N_Flat/3b/1H 13 C N'-(3-phenyl-1,2,4-benzotriazin-8-yl)benzene-1,2-diamine/1/pdata/1/._proc
- NMR N_Flat/3b/1H 13 C N'-(3-phenyl-1,2,4-benzotriazin-8-yl)benzene-1,2-diamine/1/pdata/1/procs
- __MACOSX/NMR N_Flat/3b/1H 13 C N'-(3-phenyl-1,2,4-benzotriazin-8-yl)benzene-1,2-diamine/1/pdata/1/._procs
- NMR N_Flat/3b/1H 13 C N'-(3-phenyl-1,2,4-benzotriazin-8-yl)benzene-1,2-diamine/1/pdata/1/title
- __MACOSX/NMR N_Flat/3b/1H 13 C N'-(3-phenyl-1,2,4-benzotriazin-8-yl)benzene-1,2-diamine/1/pdata/1/._title
- __MACOSX/NMR N_Flat/3b/1H 13 C N'-(3-phenyl-1,2,4-benzotriazin-8-yl)benzene-1,2-diamine/1/pdata/._1
- __MACOSX/NMR N_Flat/3b/1H 13 C N'-(3-phenyl-1,2,4-benzotriazin-8-yl)benzene-1,2-diamine/1/._pdata
- NMR N_Flat/3b/1H 13 C N'-(3-phenyl-1,2,4-benzotriazin-8-yl)benzene-1,2-diamine/1/prosol_History
- __MACOSX/NMR N_Flat/3b/1H 13 C N'-(3-phenyl-1,2,4-benzotriazin-8-yl)benzene-1,2-diamine/1/._prosol_History
- NMR N_Flat/3b/1H 13 C N'-(3-phenyl-1,2,4-benzotriazin-8-yl)benzene-1,2-diamine/1/pulseprogram
- __MACOSX/NMR N_Flat/3b/1H 13 C N'-(3-phenyl-1,2,4-benzotriazin-8-yl)benzene-1,2-diamine/1/._pulseprogram
- NMR N_Flat/3b/1H 13 C N'-(3-phenyl-1,2,4-benzotriazin-8-yl)benzene-1,2-diamine/1/pulseprogram.precomp
- __MACOSX/NMR N_Flat/3b/1H 13 C N'-(3-phenyl-1,2,4-benzotriazin-8-yl)benzene-1,2-diamine/1/._pulseprogram.precomp
- NMR N_Flat/3b/1H 13 C N'-(3-phenyl-1,2,4-benzotriazin-8-yl)benzene-1,2-diamine/1/scon2
- __MACOSX/NMR N_Flat/3b/1H 13 C N'-(3-phenyl-1,2,4-benzotriazin-8-yl)benzene-1,2-diamine/1/._scon2
- NMR N_Flat/3b/1H 13 C N'-(3-phenyl-1,2,4-benzotriazin-8-yl)benzene-1,2-diamine/1/shimvalues
- __MACOSX/NMR N_Flat/3b/1H 13 C N'-(3-phenyl-1,2,4-benzotriazin-8-yl)benzene-1,2-diamine/1/._shimvalues
- NMR N_Flat/3b/1H 13 C N'-(3-phenyl-1,2,4-benzotriazin-8-yl)benzene-1,2-diamine/1/specpar
- __MACOSX/NMR N_Flat/3b/1H 13 C N'-(3-phenyl-1,2,4-benzotriazin-8-yl)benzene-1,2-diamine/1/._specpar
- NMR N_Flat/3b/1H 13 C N'-(3-phenyl-1,2,4-benzotriazin-8-yl)benzene-1,2-diamine/1/topshimreport
- __MACOSX/NMR N_Flat/3b/1H 13 C N'-(3-phenyl-1,2,4-benzotriazin-8-yl)benzene-1,2-diamine/1/._topshimreport
- NMR N_Flat/3b/1H 13 C N'-(3-phenyl-1,2,4-benzotriazin-8-yl)benzene-1,2-diamine/1/uxnmr.info
- __MACOSX/NMR N_Flat/3b/1H 13 C N'-(3-phenyl-1,2,4-benzotriazin-8-yl)benzene-1,2-diamine/1/._uxnmr.info
- NMR N_Flat/3b/1H 13 C N'-(3-phenyl-1,2,4-benzotriazin-8-yl)benzene-1,2-diamine/1/uxnmr.par
- __MACOSX/NMR N_Flat/3b/1H 13 C N'-(3-phenyl-1,2,4-benzotriazin-8-yl)benzene-1,2-diamine/1/._uxnmr.par
- NMR N_Flat/3b/1H 13 C N'-(3-phenyl-1,2,4-benzotriazin-8-yl)benzene-1,2-diamine/1/vtc_pid_settings
- __MACOSX/NMR N_Flat/3b/1H 13 C N'-(3-phenyl-1,2,4-benzotriazin-8-yl)benzene-1,2-diamine/1/._vtc_pid_settings
- __MACOSX/NMR N_Flat/3b/1H 13 C N'-(3-phenyl-1,2,4-benzotriazin-8-yl)benzene-1,2-diamine/._1
- NMR N_Flat/3b/1H 13 C N'-(3-phenyl-1,2,4-benzotriazin-8-yl)benzene-1,2-diamine/2/
- NMR N_Flat/3b/1H 13 C N'-(3-phenyl-1,2,4-benzotriazin-8-yl)benzene-1,2-diamine/2/acqu
- __MACOSX/NMR N_Flat/3b/1H 13 C N'-(3-phenyl-1,2,4-benzotriazin-8-yl)benzene-1,2-diamine/2/
- __MACOSX/NMR N_Flat/3b/1H 13 C N'-(3-phenyl-1,2,4-benzotriazin-8-yl)benzene-1,2-diamine/2/._acqu
- NMR N_Flat/3b/1H 13 C N'-(3-phenyl-1,2,4-benzotriazin-8-yl)benzene-1,2-diamine/2/acqus
- __MACOSX/NMR N_Flat/3b/1H 13 C N'-(3-phenyl-1,2,4-benzotriazin-8-yl)benzene-1,2-diamine/2/._acqus
- NMR N_Flat/3b/1H 13 C N'-(3-phenyl-1,2,4-benzotriazin-8-yl)benzene-1,2-diamine/2/adcInfo_TRX1.xml
- __MACOSX/NMR N_Flat/3b/1H 13 C N'-(3-phenyl-1,2,4-benzotriazin-8-yl)benzene-1,2-diamine/2/._adcInfo_TRX1.xml
- NMR N_Flat/3b/1H 13 C N'-(3-phenyl-1,2,4-benzotriazin-8-yl)benzene-1,2-diamine/2/audita.txt
- __MACOSX/NMR N_Flat/3b/1H 13 C N'-(3-phenyl-1,2,4-benzotriazin-8-yl)benzene-1,2-diamine/2/._audita.txt
- NMR N_Flat/3b/1H 13 C N'-(3-phenyl-1,2,4-benzotriazin-8-yl)benzene-1,2-diamine/2/cpdprg2
- __MACOSX/NMR N_Flat/3b/1H 13 C N'-(3-phenyl-1,2,4-benzotriazin-8-yl)benzene-1,2-diamine/2/._cpdprg2
- NMR N_Flat/3b/1H 13 C N'-(3-phenyl-1,2,4-benzotriazin-8-yl)benzene-1,2-diamine/2/fid
- __MACOSX/NMR N_Flat/3b/1H 13 C N'-(3-phenyl-1,2,4-benzotriazin-8-yl)benzene-1,2-diamine/2/._fid
- NMR N_Flat/3b/1H 13 C N'-(3-phenyl-1,2,4-benzotriazin-8-yl)benzene-1,2-diamine/2/format.temp
- __MACOSX/NMR N_Flat/3b/1H 13 C N'-(3-phenyl-1,2,4-benzotriazin-8-yl)benzene-1,2-diamine/2/._format.temp
- NMR N_Flat/3b/1H 13 C N'-(3-phenyl-1,2,4-benzotriazin-8-yl)benzene-1,2-diamine/2/pdata/
- NMR N_Flat/3b/1H 13 C N'-(3-phenyl-1,2,4-benzotriazin-8-yl)benzene-1,2-diamine/2/pdata/1/
- NMR N_Flat/3b/1H 13 C N'-(3-phenyl-1,2,4-benzotriazin-8-yl)benzene-1,2-diamine/2/pdata/1/outd
- __MACOSX/NMR N_Flat/3b/1H 13 C N'-(3-phenyl-1,2,4-benzotriazin-8-yl)benzene-1,2-diamine/2/pdata/
- __MACOSX/NMR N_Flat/3b/1H 13 C N'-(3-phenyl-1,2,4-benzotriazin-8-yl)benzene-1,2-diamine/2/pdata/1/
- __MACOSX/NMR N_Flat/3b/1H 13 C N'-(3-phenyl-1,2,4-benzotriazin-8-yl)benzene-1,2-diamine/2/pdata/1/._outd
- NMR N_Flat/3b/1H 13 C N'-(3-phenyl-1,2,4-benzotriazin-8-yl)benzene-1,2-diamine/2/pdata/1/proc
- __MACOSX/NMR N_Flat/3b/1H 13 C N'-(3-phenyl-1,2,4-benzotriazin-8-yl)benzene-1,2-diamine/2/pdata/1/._proc
- NMR N_Flat/3b/1H 13 C N'-(3-phenyl-1,2,4-benzotriazin-8-yl)benzene-1,2-diamine/2/pdata/1/procs
- __MACOSX/NMR N_Flat/3b/1H 13 C N'-(3-phenyl-1,2,4-benzotriazin-8-yl)benzene-1,2-diamine/2/pdata/1/._procs
- NMR N_Flat/3b/1H 13 C N'-(3-phenyl-1,2,4-benzotriazin-8-yl)benzene-1,2-diamine/2/pdata/1/title
- __MACOSX/NMR N_Flat/3b/1H 13 C N'-(3-phenyl-1,2,4-benzotriazin-8-yl)benzene-1,2-diamine/2/pdata/1/._title
- __MACOSX/NMR N_Flat/3b/1H 13 C N'-(3-phenyl-1,2,4-benzotriazin-8-yl)benzene-1,2-diamine/2/pdata/._1
- __MACOSX/NMR N_Flat/3b/1H 13 C N'-(3-phenyl-1,2,4-benzotriazin-8-yl)benzene-1,2-diamine/2/._pdata
- NMR N_Flat/3b/1H 13 C N'-(3-phenyl-1,2,4-benzotriazin-8-yl)benzene-1,2-diamine/2/prosol_History
- __MACOSX/NMR N_Flat/3b/1H 13 C N'-(3-phenyl-1,2,4-benzotriazin-8-yl)benzene-1,2-diamine/2/._prosol_History
- NMR N_Flat/3b/1H 13 C N'-(3-phenyl-1,2,4-benzotriazin-8-yl)benzene-1,2-diamine/2/pulseprogram
- __MACOSX/NMR N_Flat/3b/1H 13 C N'-(3-phenyl-1,2,4-benzotriazin-8-yl)benzene-1,2-diamine/2/._pulseprogram
- NMR N_Flat/3b/1H 13 C N'-(3-phenyl-1,2,4-benzotriazin-8-yl)benzene-1,2-diamine/2/pulseprogram.precomp
- __MACOSX/NMR N_Flat/3b/1H 13 C N'-(3-phenyl-1,2,4-benzotriazin-8-yl)benzene-1,2-diamine/2/._pulseprogram.precomp
- NMR N_Flat/3b/1H 13 C N'-(3-phenyl-1,2,4-benzotriazin-8-yl)benzene-1,2-diamine/2/scon2
- __MACOSX/NMR N_Flat/3b/1H 13 C N'-(3-phenyl-1,2,4-benzotriazin-8-yl)benzene-1,2-diamine/2/._scon2
- NMR N_Flat/3b/1H 13 C N'-(3-phenyl-1,2,4-benzotriazin-8-yl)benzene-1,2-diamine/2/shimvalues
- __MACOSX/NMR N_Flat/3b/1H 13 C N'-(3-phenyl-1,2,4-benzotriazin-8-yl)benzene-1,2-diamine/2/._shimvalues
- NMR N_Flat/3b/1H 13 C N'-(3-phenyl-1,2,4-benzotriazin-8-yl)benzene-1,2-diamine/2/specpar
- __MACOSX/NMR N_Flat/3b/1H 13 C N'-(3-phenyl-1,2,4-benzotriazin-8-yl)benzene-1,2-diamine/2/._specpar
- NMR N_Flat/3b/1H 13 C N'-(3-phenyl-1,2,4-benzotriazin-8-yl)benzene-1,2-diamine/2/topshimreport
- __MACOSX/NMR N_Flat/3b/1H 13 C N'-(3-phenyl-1,2,4-benzotriazin-8-yl)benzene-1,2-diamine/2/._topshimreport
- NMR N_Flat/3b/1H 13 C N'-(3-phenyl-1,2,4-benzotriazin-8-yl)benzene-1,2-diamine/2/uxnmr.info
- __MACOSX/NMR N_Flat/3b/1H 13 C N'-(3-phenyl-1,2,4-benzotriazin-8-yl)benzene-1,2-diamine/2/._uxnmr.info
- NMR N_Flat/3b/1H 13 C N'-(3-phenyl-1,2,4-benzotriazin-8-yl)benzene-1,2-diamine/2/uxnmr.par
- __MACOSX/NMR N_Flat/3b/1H 13 C N'-(3-phenyl-1,2,4-benzotriazin-8-yl)benzene-1,2-diamine/2/._uxnmr.par
- NMR N_Flat/3b/1H 13 C N'-(3-phenyl-1,2,4-benzotriazin-8-yl)benzene-1,2-diamine/2/vtc_pid_settings
- __MACOSX/NMR N_Flat/3b/1H 13 C N'-(3-phenyl-1,2,4-benzotriazin-8-yl)benzene-1,2-diamine/2/._vtc_pid_settings
- __MACOSX/NMR N_Flat/3b/1H 13 C N'-(3-phenyl-1,2,4-benzotriazin-8-yl)benzene-1,2-diamine/._2
- __MACOSX/NMR N_Flat/3b/._1H 13 C N'-(3-phenyl-1,2,4-benzotriazin-8-yl)benzene-1,2-diamine
- NMR N_Flat/3b/1H N'-(3-phenyl-1,2,4-benzotriazin-8-yl)benzene-1,2-diamine.mnova
- __MACOSX/NMR N_Flat/3b/._1H N'-(3-phenyl-1,2,4-benzotriazin-8-yl)benzene-1,2-diamine.mnova
- NMR N_Flat/3b/1H N'-(3-phenyl-1,2,4-benzotriazin-8-yl)benzene-1,2-diamine.pdf
- __MACOSX/NMR N_Flat/3b/._1H N'-(3-phenyl-1,2,4-benzotriazin-8-yl)benzene-1,2-diamine.pdf
- __MACOSX/NMR N_Flat/._3b
- NMR N_Flat/4a/
- NMR N_Flat/4a/.DS_Store
- __MACOSX/NMR N_Flat/4a/
- __MACOSX/NMR N_Flat/4a/._.DS_Store
- NMR N_Flat/4a/13 C N-(2-nitrophenyl)-3-phenyl-1,2,4-benzotriazin-8-amine.mnova
- __MACOSX/NMR N_Flat/4a/._13 C N-(2-nitrophenyl)-3-phenyl-1,2,4-benzotriazin-8-amine.mnova
- NMR N_Flat/4a/13 C N-(2-nitrophenyl)-3-phenyl-1,2,4-benzotriazin-8-amine.pdf
- __MACOSX/NMR N_Flat/4a/._13 C N-(2-nitrophenyl)-3-phenyl-1,2,4-benzotriazin-8-amine.pdf
- NMR N_Flat/4a/1H 13C N-(2-nitrophenyl)-3-phenyl-1,2,4-benzotriazin-8-amine/
- NMR N_Flat/4a/1H 13C N-(2-nitrophenyl)-3-phenyl-1,2,4-benzotriazin-8-amine/1/
- NMR N_Flat/4a/1H 13C N-(2-nitrophenyl)-3-phenyl-1,2,4-benzotriazin-8-amine/1/acqu
- __MACOSX/NMR N_Flat/4a/1H 13C N-(2-nitrophenyl)-3-phenyl-1,2,4-benzotriazin-8-amine/
- __MACOSX/NMR N_Flat/4a/1H 13C N-(2-nitrophenyl)-3-phenyl-1,2,4-benzotriazin-8-amine/1/
- __MACOSX/NMR N_Flat/4a/1H 13C N-(2-nitrophenyl)-3-phenyl-1,2,4-benzotriazin-8-amine/1/._acqu
- NMR N_Flat/4a/1H 13C N-(2-nitrophenyl)-3-phenyl-1,2,4-benzotriazin-8-amine/1/acqus
- __MACOSX/NMR N_Flat/4a/1H 13C N-(2-nitrophenyl)-3-phenyl-1,2,4-benzotriazin-8-amine/1/._acqus
- NMR N_Flat/4a/1H 13C N-(2-nitrophenyl)-3-phenyl-1,2,4-benzotriazin-8-amine/1/adcInfo_TRX2.xml
- __MACOSX/NMR N_Flat/4a/1H 13C N-(2-nitrophenyl)-3-phenyl-1,2,4-benzotriazin-8-amine/1/._adcInfo_TRX2.xml
- NMR N_Flat/4a/1H 13C N-(2-nitrophenyl)-3-phenyl-1,2,4-benzotriazin-8-amine/1/audita.txt
- __MACOSX/NMR N_Flat/4a/1H 13C N-(2-nitrophenyl)-3-phenyl-1,2,4-benzotriazin-8-amine/1/._audita.txt
- NMR N_Flat/4a/1H 13C N-(2-nitrophenyl)-3-phenyl-1,2,4-benzotriazin-8-amine/1/fid
- __MACOSX/NMR N_Flat/4a/1H 13C N-(2-nitrophenyl)-3-phenyl-1,2,4-benzotriazin-8-amine/1/._fid
- NMR N_Flat/4a/1H 13C N-(2-nitrophenyl)-3-phenyl-1,2,4-benzotriazin-8-amine/1/format.temp
- __MACOSX/NMR N_Flat/4a/1H 13C N-(2-nitrophenyl)-3-phenyl-1,2,4-benzotriazin-8-amine/1/._format.temp
- NMR N_Flat/4a/1H 13C N-(2-nitrophenyl)-3-phenyl-1,2,4-benzotriazin-8-amine/1/pdata/
- NMR N_Flat/4a/1H 13C N-(2-nitrophenyl)-3-phenyl-1,2,4-benzotriazin-8-amine/1/pdata/1/
- NMR N_Flat/4a/1H 13C N-(2-nitrophenyl)-3-phenyl-1,2,4-benzotriazin-8-amine/1/pdata/1/outd
- __MACOSX/NMR N_Flat/4a/1H 13C N-(2-nitrophenyl)-3-phenyl-1,2,4-benzotriazin-8-amine/1/pdata/
- __MACOSX/NMR N_Flat/4a/1H 13C N-(2-nitrophenyl)-3-phenyl-1,2,4-benzotriazin-8-amine/1/pdata/1/
- __MACOSX/NMR N_Flat/4a/1H 13C N-(2-nitrophenyl)-3-phenyl-1,2,4-benzotriazin-8-amine/1/pdata/1/._outd
- NMR N_Flat/4a/1H 13C N-(2-nitrophenyl)-3-phenyl-1,2,4-benzotriazin-8-amine/1/pdata/1/proc
- __MACOSX/NMR N_Flat/4a/1H 13C N-(2-nitrophenyl)-3-phenyl-1,2,4-benzotriazin-8-amine/1/pdata/1/._proc
- NMR N_Flat/4a/1H 13C N-(2-nitrophenyl)-3-phenyl-1,2,4-benzotriazin-8-amine/1/pdata/1/procs
- __MACOSX/NMR N_Flat/4a/1H 13C N-(2-nitrophenyl)-3-phenyl-1,2,4-benzotriazin-8-amine/1/pdata/1/._procs
- NMR N_Flat/4a/1H 13C N-(2-nitrophenyl)-3-phenyl-1,2,4-benzotriazin-8-amine/1/pdata/1/title
- __MACOSX/NMR N_Flat/4a/1H 13C N-(2-nitrophenyl)-3-phenyl-1,2,4-benzotriazin-8-amine/1/pdata/1/._title
- __MACOSX/NMR N_Flat/4a/1H 13C N-(2-nitrophenyl)-3-phenyl-1,2,4-benzotriazin-8-amine/1/pdata/._1
- __MACOSX/NMR N_Flat/4a/1H 13C N-(2-nitrophenyl)-3-phenyl-1,2,4-benzotriazin-8-amine/1/._pdata
- NMR N_Flat/4a/1H 13C N-(2-nitrophenyl)-3-phenyl-1,2,4-benzotriazin-8-amine/1/prosol_History
- __MACOSX/NMR N_Flat/4a/1H 13C N-(2-nitrophenyl)-3-phenyl-1,2,4-benzotriazin-8-amine/1/._prosol_History
- NMR N_Flat/4a/1H 13C N-(2-nitrophenyl)-3-phenyl-1,2,4-benzotriazin-8-amine/1/pulseprogram
- __MACOSX/NMR N_Flat/4a/1H 13C N-(2-nitrophenyl)-3-phenyl-1,2,4-benzotriazin-8-amine/1/._pulseprogram
- NMR N_Flat/4a/1H 13C N-(2-nitrophenyl)-3-phenyl-1,2,4-benzotriazin-8-amine/1/pulseprogram.precomp
- __MACOSX/NMR N_Flat/4a/1H 13C N-(2-nitrophenyl)-3-phenyl-1,2,4-benzotriazin-8-amine/1/._pulseprogram.precomp
- NMR N_Flat/4a/1H 13C N-(2-nitrophenyl)-3-phenyl-1,2,4-benzotriazin-8-amine/1/scon2
- __MACOSX/NMR N_Flat/4a/1H 13C N-(2-nitrophenyl)-3-phenyl-1,2,4-benzotriazin-8-amine/1/._scon2
- NMR N_Flat/4a/1H 13C N-(2-nitrophenyl)-3-phenyl-1,2,4-benzotriazin-8-amine/1/shimvalues
- __MACOSX/NMR N_Flat/4a/1H 13C N-(2-nitrophenyl)-3-phenyl-1,2,4-benzotriazin-8-amine/1/._shimvalues
- NMR N_Flat/4a/1H 13C N-(2-nitrophenyl)-3-phenyl-1,2,4-benzotriazin-8-amine/1/specpar
- __MACOSX/NMR N_Flat/4a/1H 13C N-(2-nitrophenyl)-3-phenyl-1,2,4-benzotriazin-8-amine/1/._specpar
- NMR N_Flat/4a/1H 13C N-(2-nitrophenyl)-3-phenyl-1,2,4-benzotriazin-8-amine/1/topshimreport
- __MACOSX/NMR N_Flat/4a/1H 13C N-(2-nitrophenyl)-3-phenyl-1,2,4-benzotriazin-8-amine/1/._topshimreport
- NMR N_Flat/4a/1H 13C N-(2-nitrophenyl)-3-phenyl-1,2,4-benzotriazin-8-amine/1/uxnmr.info
- __MACOSX/NMR N_Flat/4a/1H 13C N-(2-nitrophenyl)-3-phenyl-1,2,4-benzotriazin-8-amine/1/._uxnmr.info
- NMR N_Flat/4a/1H 13C N-(2-nitrophenyl)-3-phenyl-1,2,4-benzotriazin-8-amine/1/uxnmr.par
- __MACOSX/NMR N_Flat/4a/1H 13C N-(2-nitrophenyl)-3-phenyl-1,2,4-benzotriazin-8-amine/1/._uxnmr.par
- NMR N_Flat/4a/1H 13C N-(2-nitrophenyl)-3-phenyl-1,2,4-benzotriazin-8-amine/1/vtc_pid_settings
- __MACOSX/NMR N_Flat/4a/1H 13C N-(2-nitrophenyl)-3-phenyl-1,2,4-benzotriazin-8-amine/1/._vtc_pid_settings
- __MACOSX/NMR N_Flat/4a/1H 13C N-(2-nitrophenyl)-3-phenyl-1,2,4-benzotriazin-8-amine/._1
- NMR N_Flat/4a/1H 13C N-(2-nitrophenyl)-3-phenyl-1,2,4-benzotriazin-8-amine/2/
- NMR N_Flat/4a/1H 13C N-(2-nitrophenyl)-3-phenyl-1,2,4-benzotriazin-8-amine/2/acqu
- __MACOSX/NMR N_Flat/4a/1H 13C N-(2-nitrophenyl)-3-phenyl-1,2,4-benzotriazin-8-amine/2/
- __MACOSX/NMR N_Flat/4a/1H 13C N-(2-nitrophenyl)-3-phenyl-1,2,4-benzotriazin-8-amine/2/._acqu
- NMR N_Flat/4a/1H 13C N-(2-nitrophenyl)-3-phenyl-1,2,4-benzotriazin-8-amine/2/acqus
[truncated: 935 more entries]
