# Supplementary material for: Toward N-peri-Annulated Planar Blatter Radical through aza-Pschorr and Photocyclization
Source: J Org Chem. 2023 Nov 24;88(24):17197–205. doi: 10.1021/acs.joc.3c02051 (PMC10729016; doi:10.1021/acs.joc.3c02051)
Supplement: Supplementary file 2 — jo3c02051_si_002.zip [file jo3c02051_si_002.zip › NMR N_Flat/2/1 H 2-Phenyl-[1,2,4]triazino[5,6,1-de]phenazin-12-ium-3-ide/1/audita.txt]

##TITLE= Audit trail, TopSpin 4.1.1
##JCAMPDX= 5.01
##ORIGIN= Bruker BioSpin GmbH
##OWNER= root
$$ /root/.topspin-BladeEpu/local_acqu/PAT G/1/audita.txt
##AUDIT TRAIL=  $$ (NUMBER, WHEN, WHO, WHERE, PROCESS, VERSION, WHAT)
(   1,<2021-10-01 03:08:49.135 +0000>,<CZC017C8ZB\nmrsu>,<CZC017C8ZB>,<go4>,<TopSpin 4.1.1>,
      <acquisition in progress>)
$$ D:/NMR_Data/CBMM/Zespol_28/PAT G/1/audita.txt
(   2,<2021-10-01 03:10:23.365 +0000>,<CZC017C8ZB\nmrsu>,<CZC017C8ZB>,<go4>,<TopSpin 4.1.1>,
      <created by zg on 'Avance' (CZC017C8ZB) by user 'CZC017C8ZB\nmrsu'
       on data set with UUID 'e5e68232-2264-11ec-a63a-0030d625a285'
       started at 2021-10-01 03:08:49.148 +0000, POWCHK enabled, PULCHK disabled,
       completed at 2021-10-01 03:10:23.364 +0000
       configuration hash MD5:
       19 77 D0 D8 41 C2 A8 28 62 2E D9 03 7F 0C C8 B1
       double data hash MD5: 64K
       A8 6F 43 55 7D 1B A7 CA F3 44 0E A3 0D F5 1D E6>)
(   3,<2021-10-01 05:10:20.077 +0200>,<nmrsu>,<CZC017C8ZB>,<xwish3>,<TopSpin 4.1.1>,
      <ICON-NMR User ID: Zespol_28
       double data hash MD5: 64K
       A8 6F 43 55 7D 1B A7 CA F3 44 0E A3 0D F5 1D E6>)
##END=

$$ hash MD5
$$ 36 A5 C1 EA 2F D2 83 4E 9D A3 0B 33 CC 1D D2 3B
