# Supplementary material for: Toward N-peri-Annulated Planar Blatter Radical through aza-Pschorr and Photocyclization
Source: J Org Chem. 2023 Nov 24;88(24):17197–205. doi: 10.1021/acs.joc.3c02051 (PMC10729016; doi:10.1021/acs.joc.3c02051)
Supplement: Supplementary file 2 — jo3c02051_si_002.zip [file jo3c02051_si_002.zip › NMR N_Flat/2/13 C 2-Phenyl[1,2,4]triazino[5,6,1-de]phenazin-12-ium-3-ide/2/shimvalues]

# Fri Jul 16 01:13:03 2021
#$$PROBEIDENTIFIER=Z163739_0262
#$$PROBENAME=PI HR-BBO400S1-BBF/H/D-5.0-Z SP
#$$SHIMID=292722
#
# Active Shim Gradients
#
Z           		13358           
Z2          		686             
Z3          		-48             
Z4          		-6348           
Z5          		-309            
Z6          		2330            
Z7          		4194            
Z8          		2124            
X           		2974            
XZ          		-2609           
XZ2         		50              
XZ3         		2090            
XZ4         		1338            
XZ5         		22              
Y           		-5018           
YZ          		3713            
YZ2         		5534            
YZ3         		-3480           
YZ4         		-1904           
YZ5         		-5814           
XY          		-138            
XYZ         		1066            
XYZ2        		2767            
XYZ3        		-652            
XYZ4        		-9582           
XYZ5        		0               
(X2-Y2)     		1064            
(X2-Y2)Z    		3817            
(X2-Y2)Z2   		848             
(X2-Y2)Z3   		1319            
(X2-Y2)Z4   		-1707           
(X2-Y2)Z5   		0               
X3          		-9018           
X3Z         		-3197           
Y3          		-1901           
Y3Z         		605             
#
# Lock Parameter
#
FIELD		4180.391
LOCKPHASE		  70.000
LOCKPOWER		 -27.000
LOCKGAIN		 121.375
LOCKDC		 -15.000
LOCKSHIFT		   7.240
LOOPGAIN		 -12.000
LOOPTIME		   0.400
LOOPFILTER		 100.000
#
IEEE64_VERSION_CODE 1
#
# Shim currents 
#
SHIM_SETTING [ 1]     6980.91759051
SHIM_SETTING [ 2]    -1734.25893434
SHIM_SETTING [ 3]    -1996.29180862
SHIM_SETTING [ 4]     4437.83615099
SHIM_SETTING [ 5]    -2453.58271921
SHIM_SETTING [ 6]    -2369.53499020
SHIM_SETTING [ 7]     1901.09231617
SHIM_SETTING [ 8]    -5385.35678339
SHIM_SETTING [ 9]     -874.37356409
SHIM_SETTING [10]    -1613.17093769
SHIM_SETTING [11]        0.00000000
SHIM_SETTING [12]    -2505.18500000
SHIM_SETTING [13]    -1295.93500000
SHIM_SETTING [14]    -2823.07800000
SHIM_SETTING [15]     2837.20500000
SHIM_SETTING [16]     4259.91300000
SHIM_SETTING [17]    -1731.29800000
SHIM_SETTING [18]     4938.59200000
SHIM_SETTING [19]     3459.34500000
SHIM_SETTING [20]     1384.91100000
SHIM_SETTING [21]     5534.80800000
SHIM_SETTING [22]    -4047.56100000
SHIM_SETTING [23]     4007.75900000
SHIM_SETTING [24]      294.45600000
SHIM_SETTING [25]     1138.45300000
SHIM_SETTING [26]    -3205.44100000
SHIM_SETTING [27]    -5923.96300000
SHIM_SETTING [28]    -1606.59700000
SHIM_SETTING [29]    -8086.03800000
SHIM_SETTING [30]    -7259.40800000
SHIM_SETTING [31]    -2727.90600000
SHIM_SETTING [32]     1297.20500000
SHIM_SETTING [33]    -1185.30700000
SHIM_SETTING [34]    -2354.71200000
SHIM_SETTING [35]     8580.62900000
SHIM_SETTING [36]     6253.85200000
SHIM_SETTING [37]     2093.95500000
SHIM_SETTING [38]   -13138.35400000
SHIM_SETTING [39]   -10647.28200000
SHIM_SETTING [40]        0.00000000
