# Supplementary material for: Toward N-peri-Annulated Planar Blatter Radical through aza-Pschorr and Photocyclization
Source: J Org Chem. 2023 Nov 24;88(24):17197–205. doi: 10.1021/acs.joc.3c02051 (PMC10729016; doi:10.1021/acs.joc.3c02051)
Supplement: Supplementary file 2 — jo3c02051_si_002.zip [file jo3c02051_si_002.zip › NMR N_Flat/3b/1H 13 C N'-(3-phenyl-1,2,4-benzotriazin-8-yl)benzene-1,2-diamine/1/audita.txt]

##TITLE= Audit trail, TopSpin 4.1.1
##JCAMPDX= 5.01
##ORIGIN= Bruker BioSpin GmbH
##OWNER= root
$$ /root/.topspin-BladeEpu/local_acqu/PAT 91/1/audita.txt
##AUDIT TRAIL=  $$ (NUMBER, WHEN, WHO, WHERE, PROCESS, VERSION, WHAT)
(   1,<2021-09-01 09:31:04.678 +0000>,<CZC017C8ZB\nmrsu>,<CZC017C8ZB>,<go4>,<TopSpin 4.1.1>,
      <acquisition in progress>)
$$ D:/NMR_Data/CBMM/Zespol_28/PAT 91/1/audita.txt
(   2,<2021-09-01 09:32:39.029 +0000>,<CZC017C8ZB\nmrsu>,<CZC017C8ZB>,<go4>,<TopSpin 4.1.1>,
      <created by zg on 'Avance' (CZC017C8ZB) by user 'CZC017C8ZB\nmrsu'
       on data set with UUID '5427274e-0b07-11ec-976c-0030d625a285'
       started at 2021-09-01 09:31:04.690 +0000, POWCHK enabled, PULCHK disabled,
       completed at 2021-09-01 09:32:39.028 +0000
       configuration hash MD5:
       3E 34 2B AC D6 E3 11 98 9A CB 55 13 52 FF E6 D0
       double data hash MD5: 64K
       99 F2 49 B8 11 41 BF ED 2F B5 91 C7 EF 8F 7D 7F>)
(   3,<2021-09-01 11:32:26.918 +0200>,<nmrsu>,<CZC017C8ZB>,<xwish3>,<TopSpin 4.1.1>,
      <ICON-NMR User ID: Zespol_28
       double data hash MD5: 64K
       99 F2 49 B8 11 41 BF ED 2F B5 91 C7 EF 8F 7D 7F>)
##END=

$$ hash MD5
$$ 94 8D 16 3B 69 6B 37 FA 62 F9 28 C0 25 14 59 71
