# Supplementary material for: Toward N-peri-Annulated Planar Blatter Radical through aza-Pschorr and Photocyclization
Source: J Org Chem. 2023 Nov 24;88(24):17197–205. doi: 10.1021/acs.joc.3c02051 (PMC10729016; doi:10.1021/acs.joc.3c02051)
Supplement: Supplementary file 2 — jo3c02051_si_002.zip [file jo3c02051_si_002.zip › NMR N_Flat/3b/1H 13 C N'-(3-phenyl-1,2,4-benzotriazin-8-yl)benzene-1,2-diamine/2/topshimreport]

New TopShim run:

version = topshim 2.0.0
date = 2021-09-01
time = 21:21:24.508
command = topshim 

1D SHIMMING

Parameters:

maximum order = 5
probe = Z163739_0262
solvent = CDCl3
shim nucleus = 2H
nucleus optimised for = 13C
o1p (from lock) = 7.24 ppm
optimisation parameters = ls
linewidth 1H = 0.10 Hz
envelope shape / strictness = 2.00 / 200

Results:

initial B0 stdDev = 4.61 Hz
sample size = 2.88 cm, position = 0.04 cm
final B0 stdDev = 0.24 Hz > improvement = 19.3
envelope width = 0.87 Hz
shim changes: 
Z	+180
Z2	+65
Z3	+4
Z4	+103
Z5	+172

duration = 1 min 56 sec
completed successfully
finished Wed Sep  1 21:23:18 2021


========================================================================
