# Supplementary material for: Toward N-peri-Annulated Planar Blatter Radical through aza-Pschorr and Photocyclization
Source: J Org Chem. 2023 Nov 24;88(24):17197–205. doi: 10.1021/acs.joc.3c02051 (PMC10729016; doi:10.1021/acs.joc.3c02051)
Supplement: Supplementary file 2 — jo3c02051_si_002.zip [file jo3c02051_si_002.zip › NMR N_Flat/4a/1H 13C N-(2-nitrophenyl)-3-phenyl-1,2,4-benzotriazin-8-amine/2/audita.txt]

##TITLE= Audit trail, TopSpin 4.1.1
##JCAMPDX= 5.01
##ORIGIN= Bruker BioSpin GmbH
##OWNER= root
$$ /root/.topspin-BladeEpu/local_acqu/PAT 41/2/audita.txt
##AUDIT TRAIL=  $$ (NUMBER, WHEN, WHO, WHERE, PROCESS, VERSION, WHAT)
(   1,<2021-09-08 16:04:51.155 +0000>,<CZC017C8ZB\nmrsu>,<CZC017C8ZB>,<go4>,<TopSpin 4.1.1>,
      <acquisition in progress>)
$$ D:/NMR_Data/CBMM/Zespol_28/PAT 41/2/audita.txt
(   2,<2021-09-08 17:55:51.675 +0000>,<CZC017C8ZB\nmrsu>,<CZC017C8ZB>,<go4>,<TopSpin 4.1.1>,
      <created by zg on 'Avance' (CZC017C8ZB) by user 'CZC017C8ZB\nmrsu'
       on data set with UUID '7f84c998-10be-11ec-ad9b-0030d625a285'
       started at 2021-09-08 16:04:51.166 +0000, POWCHK enabled, PULCHK disabled,
       completed at 2021-09-08 17:55:51.675 +0000
       configuration hash MD5:
       3E 34 2B AC D6 E3 11 98 9A CB 55 13 52 FF E6 D0
       double data hash MD5: 64K
       D9 DB E6 D5 84 70 98 A0 D3 7A 91 C8 EF D6 C8 12>)
(   3,<2021-09-08 19:55:50.576 +0200>,<nmrsu>,<CZC017C8ZB>,<xwish3>,<TopSpin 4.1.1>,
      <ICON-NMR User ID: Zespol_28
       double data hash MD5: 64K
       D9 DB E6 D5 84 70 98 A0 D3 7A 91 C8 EF D6 C8 12>)
##END=

$$ hash MD5
$$ 93 3F 88 EE 2F 32 0F BA AF FB 5C 1B 65 D5 8B E3
