# Supplementary material for: Toward N-peri-Annulated Planar Blatter Radical through aza-Pschorr and Photocyclization
Source: J Org Chem. 2023 Nov 24;88(24):17197–205. doi: 10.1021/acs.joc.3c02051 (PMC10729016; doi:10.1021/acs.joc.3c02051)
Supplement: Supplementary file 2 — jo3c02051_si_002.zip [file jo3c02051_si_002.zip › NMR N_Flat/4a/1H 13C N-(2-nitrophenyl)-3-phenyl-1,2,4-benzotriazin-8-amine/2/pdata/1/outd]

##TITLE= Parameter file, TopSpin 4.1.1
##JCAMPDX= 5.0
##DATATYPE= Parameter Values
##NPOINTS= 1	$$ modification sequence number
##ORIGIN= Bruker BioSpin GmbH
##OWNER= nmrsu
$$ 2021-09-08 17:16:47.144 +0200  nmrsu@CZC017C8ZB
$$ C:/Bruker/TopSpin4.1.1/prog/curdir/changer/inmrchanger/Sep06-2021-0948-nmrsu/46/46.230/data/nmr/PAT 41/2/pdata/1/outd
$$ process C:\Bruker\TopSpin4.1.1\prog\mod\xwish3.exe
##$CURPLOT= <>
##$CURPRIN= <$>
##$DFORMAT= <normdp>
##$LAYOUT= <+/1D_X.xwp>
##$LFORMAT= <normlp>
##$PFORMAT= <normpl>
##END=
