# Supplementary material for: Toward N-peri-Annulated Planar Blatter Radical through aza-Pschorr and Photocyclization
Source: J Org Chem. 2023 Nov 24;88(24):17197–205. doi: 10.1021/acs.joc.3c02051 (PMC10729016; doi:10.1021/acs.joc.3c02051)
Supplement: Supplementary file 2 — jo3c02051_si_002.zip [file jo3c02051_si_002.zip › NMR N_Flat/4a/1H 13C N-(2-nitrophenyl)-3-phenyl-1,2,4-benzotriazin-8-amine/2/topshimreport]

New TopShim run:

version = topshim 2.0.0
date = 2021-09-08
time = 18:03:19.310
command = topshim 

1D SHIMMING

Parameters:

maximum order = 5
probe = Z163739_0262
solvent = CDCl3
shim nucleus = 2H
nucleus optimised for = 13C
o1p (from lock) = 7.24 ppm
optimisation parameters = ls
linewidth 1H = 0.10 Hz
envelope shape / strictness = 2.00 / 200

Results:

initial B0 stdDev = 5.46 Hz
sample size = 2.88 cm, position = 0.04 cm
final B0 stdDev = 0.51 Hz > improvement = 10.7
envelope width = 0.47 Hz
shim changes: 
Z	+173
Z2	+47
Z3	+121
Z4	+259
Z5	-7

duration = 1 min 27 sec
completed successfully
finished Wed Sep  8 18:04:44 2021


========================================================================
