# Supplementary material for: Toward N-peri-Annulated Planar Blatter Radical through aza-Pschorr and Photocyclization
Source: J Org Chem. 2023 Nov 24;88(24):17197–205. doi: 10.1021/acs.joc.3c02051 (PMC10729016; doi:10.1021/acs.joc.3c02051)
Supplement: Supplementary file 2 — jo3c02051_si_002.zip [file jo3c02051_si_002.zip › NMR N_Flat/4b/1 H N-methyl-N-(2-nitrophenyl)-3-phenyl-1,2,4-benzotriazin-8-amine/1/pdata/1/auditp.txt]

##TITLE= Audit trail, TopSpin 4.1.1
##JCAMPDX= 5.01
##ORIGIN= Bruker BioSpin GmbH
##OWNER= nmrsu
$$ D:/NMR_Data/CBMM/Zespol_28/PAT 53/1/pdata/1/auditp.txt
##AUDIT TRAIL=  $$ (NUMBER, WHEN, WHO, WHERE, PROCESS, VERSION, WHAT)
(   1,<2021-05-25 06:52:37.853 +0000>,<CZC017C8ZB\nmrsu>,<CZC017C8ZB>,<go4>,<TopSpin 4.1.1>,
      <acquisition in progress>)
$$ D:/NMR_Data/CBMM/Zespol_28/PAT 53/1/audita.txt
(   2,<2021-05-25 06:54:12.191 +0000>,<CZC017C8ZB\nmrsu>,<CZC017C8ZB>,<go4>,<TopSpin 4.1.1>,
      <created by zg on 'Avance' (CZC017C8ZB) by user 'CZC017C8ZB\nmrsu'
       on data set with UUID 'cabf9510-bd25-11eb-81bc-0030d625a285'
       started at 2021-05-25 06:52:37.867 +0000, POWCHK enabled, PULCHK disabled,
       completed at 2021-05-25 06:54:12.190 +0000
       configuration hash MD5:
       3E 34 2B AC D6 E3 11 98 9A CB 55 13 52 FF E6 D0
       double data hash MD5: 64K
       11 AC 94 54 00 E0 E4 D5 68 F5 B3 E0 67 E6 C8 D8>)
(   3,<2021-05-25 08:53:58.097 +0200>,<nmrsu>,<CZC017C8ZB>,<xwish3>,<TopSpin 4.1.1>,
      <ICON-NMR User ID: Zespol_28
       double data hash MD5: 64K
       11 AC 94 54 00 E0 E4 D5 68 F5 B3 E0 67 E6 C8 D8>)
(   4,<2021-05-25 08:53:58.910 +0200>,<nmrsu/Zespol_28>,<CZC017C8ZB>,<proc1d>,<TopSpin 4.1.1>,
      <Start of raw data processing
       ef LB = 0.3 FT_mod = 6 PKNL = 1 SI = 64K 
       data hash MD5: 64K
       35 4F 90 5B 6F 4F E2 F1 95 4A C8 A6 DD 91 6F 03>)
(   5,<2021-05-25 08:53:59.738 +0200>,<nmrsu/Zespol_28>,<CZC017C8ZB>,<proc1d>,<TopSpin 4.1.1>,
      <apk0 
       data hash MD5: 64K
       AF 32 28 A3 D8 8B A4 9E 95 D8 FA B6 FB 97 63 07>)
(   6,<2021-05-25 08:53:59.831 +0200>,<nmrsu/Zespol_28>,<CZC017C8ZB>,<proc1d>,<TopSpin 4.1.1>,
      <abs ABSG = 5 
       data hash MD5: 64K
       6F 1B 29 2A DF A0 91 D6 9E 75 C5 A0 3D D6 E2 74>)
(   7,<2021-05-25 08:53:59.956 +0200>,<nmrsu/Zespol_28>,<CZC017C8ZB>,<xwish3>,<TopSpin 4.1.1>,
      <ICON-NMR User ID: Zespol_28
       data hash MD5: 64K
       6F 1B 29 2A DF A0 91 D6 9E 75 C5 A0 3D D6 E2 74>)
(   8,<2021-11-04 21:20:48.410 +0100>,<Slawek>,<SKK-Toshiba>,<disknew>,<TOPSPIN 3.1>,
      <processed data deleted>)
##END=

$$ hash MD5
$$ E7 EA 6E C9 67 90 68 D3 32 C1 BD B8 D4 43 83 B7
