# Supplementary material for: Toward N-peri-Annulated Planar Blatter Radical through aza-Pschorr and Photocyclization
Source: J Org Chem. 2023 Nov 24;88(24):17197–205. doi: 10.1021/acs.joc.3c02051 (PMC10729016; doi:10.1021/acs.joc.3c02051)
Supplement: Supplementary file 2 — jo3c02051_si_002.zip [file jo3c02051_si_002.zip › NMR N_Flat/4b/1 H N-methyl-N-(2-nitrophenyl)-3-phenyl-1,2,4-benzotriazin-8-amine/1/pdata/1/intrng]

P 0
8.772138   8.496145
8.144512   7.954474
7.954161   7.748182
7.747870   7.675668
7.675355   7.367793
7.367481   7.210574
7.210262   6.899262
5.404273   5.193918
3.856774   3.560465
3.226335   2.761554
2.331780   2.041409
1.860123   0.623624
0.246986   -0.114024
