# Supplementary material for: Toward N-peri-Annulated Planar Blatter Radical through aza-Pschorr and Photocyclization
Source: J Org Chem. 2023 Nov 24;88(24):17197–205. doi: 10.1021/acs.joc.3c02051 (PMC10729016; doi:10.1021/acs.joc.3c02051)
Supplement: Supplementary file 2 — jo3c02051_si_002.zip [file jo3c02051_si_002.zip › NMR N_Flat/4b/1 H N-methyl-N-(2-nitrophenyl)-3-phenyl-1,2,4-benzotriazin-8-amine/1/pdata/1/peaklist.xml]

<?xml version="1.0" encoding="UTF-8"?>
<PeakList>
  <PeakList1D>
    <PeakList1DHeader creator="nmrsu" date="2021-05-25T08:53:59.894+02:00" expNo="1" name="PAT 53" owner="" procNo="1" source="D:/NMR_Data/CBMM/Zespol_28">
      <PeakPickDetails>F1=16.397110ppm, F2=-4.087011ppm, MI=0.10cm, MAXI=10000.00cm, PC=1.000
      </PeakPickDetails>
    </PeakList1DHeader>
    <Peak1D F1="8.658812" intensity="1.471867e-01" type="0"/>
    <Peak1D F1="8.648757" intensity="1.109683e+00" type="0"/>
    <Peak1D F1="8.640038" intensity="1.270802e+00" type="0"/>
    <Peak1D F1="8.635570" intensity="9.509887e-01" type="0"/>
    <Peak1D F1="8.630998" intensity="1.204958e+00" type="0"/>
    <Peak1D F1="8.624563" intensity="1.152304e+00" type="0"/>
    <Peak1D F1="8.016963" intensity="6.604810e-01" type="0"/>
    <Peak1D F1="7.893289" intensity="8.902154e-01" type="0"/>
    <Peak1D F1="7.890121" intensity="8.396199e-01" type="0"/>
    <Peak1D F1="7.872911" intensity="9.629962e-01" type="0"/>
    <Peak1D F1="7.869737" intensity="8.941725e-01" type="0"/>
    <Peak1D F1="7.831823" intensity="7.530293e-01" type="0"/>
    <Peak1D F1="7.811763" intensity="1.489413e+00" type="0"/>
    <Peak1D F1="7.791155" intensity="9.679092e-01" type="0"/>
    <Peak1D F1="7.611305" intensity="1.695876e+00" type="0"/>
    <Peak1D F1="7.590322" intensity="2.014219e+00" type="0"/>
    <Peak1D F1="7.570876" intensity="6.773258e-01" type="0"/>
    <Peak1D F1="7.567476" intensity="6.004270e-01" type="0"/>
    <Peak1D F1="7.544159" intensity="2.241796e+00" type="0"/>
    <Peak1D F1="7.535329" intensity="2.536816e+00" type="0"/>
    <Peak1D F1="7.527738" intensity="2.399348e+00" type="0"/>
    <Peak1D F1="7.425785" intensity="1.210098e+00" type="0"/>
    <Peak1D F1="7.405540" intensity="9.780768e-01" type="0"/>
    <Peak1D F1="7.305655" intensity="6.442553e-01" type="0"/>
    <Peak1D F1="7.303083" intensity="5.478689e-01" type="0"/>
    <Peak1D F1="7.285285" intensity="1.059193e+00" type="0"/>
    <Peak1D F1="7.264394" intensity="2.110830e+00" type="0"/>
    <Peak1D F1="7.161926" intensity="1.252481e+00" type="0"/>
    <Peak1D F1="7.142385" intensity="1.177105e+00" type="0"/>
    <Peak1D F1="5.299013" intensity="2.359153e-01" type="0"/>
    <Peak1D F1="3.707672" intensity="9.203694e+00" type="0"/>
    <Peak1D F1="2.953719" intensity="4.752752e+00" type="0"/>
    <Peak1D F1="2.882561" intensity="4.293054e+00" type="0"/>
    <Peak1D F1="2.171335" intensity="1.500000e+01" type="0"/>
    <Peak1D F1="1.643736" intensity="1.000908e+00" type="0"/>
    <Peak1D F1="1.257603" intensity="4.724355e-01" type="0"/>
    <Peak1D F1="0.880582" intensity="2.206283e-01" type="0"/>
    <Peak1D F1="0.872940" intensity="2.183273e-01" type="0"/>
    <Peak1D F1="0.854470" intensity="2.498461e-01" type="0"/>
    <Peak1D F1="0.831865" intensity="1.671491e-01" type="0"/>
    <Peak1D F1="0.007540" intensity="1.069033e-01" type="0"/>
    <Peak1D F1="-0.000154" intensity="2.318283e+00" type="0"/>
  </PeakList1D>
</PeakList>
