# Supplementary material for: Toward N-peri-Annulated Planar Blatter Radical through aza-Pschorr and Photocyclization
Source: J Org Chem. 2023 Nov 24;88(24):17197–205. doi: 10.1021/acs.joc.3c02051 (PMC10729016; doi:10.1021/acs.joc.3c02051)
Supplement: Supplementary file 2 — jo3c02051_si_002.zip [file jo3c02051_si_002.zip › NMR N_Flat/4b/1 H N-methyl-N-(2-nitrophenyl)-3-phenyl-1,2,4-benzotriazin-8-amine/1/pdata/1/title]

1H.stan PAT 53
1H CDCl3 {D:\NMR_Data\CBMM\Zespol_28} Zespol_28 27
