# Supplementary material for: Toward N-peri-Annulated Planar Blatter Radical through aza-Pschorr and Photocyclization
Source: J Org Chem. 2023 Nov 24;88(24):17197–205. doi: 10.1021/acs.joc.3c02051 (PMC10729016; doi:10.1021/acs.joc.3c02051)
Supplement: Supplementary file 2 — jo3c02051_si_002.zip [file jo3c02051_si_002.zip › NMR N_Flat/4b/1 H N-methyl-N-(2-nitrophenyl)-3-phenyl-1,2,4-benzotriazin-8-amine/1/topshimreport]

New TopShim run:

version = topshim 2.0.0
date = 2021-05-25
time = 08:51:03.476
command = topshim 

1D SHIMMING

Parameters:

maximum order = 5
probe = Z163739_0262
solvent = CDCl3
shim nucleus = 2H
nucleus optimised for = 1H
o1p (from lock) = 7.24 ppm
optimisation parameters = ls
linewidth 1H = 0.10 Hz
envelope shape / strictness = 2.00 / 200

Results:

initial B0 stdDev = 0.88 Hz
sample size = 2.90 cm, position = 0.03 cm
final B0 stdDev = 0.39 Hz > improvement = 2.2
envelope width = 0.69 Hz
shim changes: 
Z	-71
Z2	-18
Z3	+194
Z4	+31
Z5	-310

duration = 1 min 15 sec
completed successfully
finished Tue May 25 08:52:16 2021


========================================================================
