# Supplementary material for: Toward N-peri-Annulated Planar Blatter Radical through aza-Pschorr and Photocyclization
Source: J Org Chem. 2023 Nov 24;88(24):17197–205. doi: 10.1021/acs.joc.3c02051 (PMC10729016; doi:10.1021/acs.joc.3c02051)
Supplement: Supplementary file 2 — jo3c02051_si_002.zip [file jo3c02051_si_002.zip › NMR N_Flat/4b/13 C N-Methyl-N-(2-nitrophenyl)-3-phenylbenzo[e][1,2,4]triazin-8-amine/2/fq1list]

O 500.132401
-2000000
-1992172
-1984344
-1976517
-1968689
-1960861
-1953033
-1945205
-1937378
-1929550
-1921722
-1913894
-1906067
-1898239
-1890411
-1882583
-1874755
-1866928
-1859100
-1851272
-1843444
-1835616
-1827789
-1819961
-1812133
-1804305
-1796477
-1788650
-1780822
-1772994
-1765166
-1757339
-1749511
-1741683
-1733855
-1726027
-1718200
-1710372
-1702544
-1694716
-1686888
-1679061
-1671233
-1663405
-1655577
-1647750
-1639922
-1632094
-1624266
-1616438
-1608611
-1600783
-1592955
-1585127
-1577299
-1569472
-1561644
-1553816
-1545988
-1538160
-1530333
-1522505
-1514677
-1506849
-1499022
-1491194
-1483366
-1475538
-1467710
-1459883
-1452055
-1444227
-1436399
-1428571
-1420744
-1412916
-1405088
-1397260
-1389432
-1381605
-1373777
-1365949
-1358121
-1350294
-1342466
-1334638
-1326810
-1318982
-1311155
-1303327
-1295499
-1287671
-1279843
-1272016
-1264188
-1256360
-1248532
-1240705
-1232877
-1225049
-1217221
-1209393
-1201566
-1193738
-1185910
-1178082
-1170254
-1162427
-1154599
-1146771
-1138943
-1131115
-1123288
-1115460
-1107632
-1099804
-1091977
-1084149
-1076321
-1068493
-1060665
-1052838
-1045010
-1037182
-1029354
-1021526
-1013699
-1005871
 -998043
 -990215
 -982387
 -974560
 -966732
 -958904
 -951076
 -943249
 -935421
 -927593
 -919765
 -911937
 -904110
 -896282
 -888454
 -880626
 -872798
 -864971
 -857143
 -849315
 -841487
 -833659
 -825832
 -818004
 -810176
 -802348
 -794521
 -786693
 -778865
 -771037
 -763209
 -755382
 -747554
 -739726
 -731898
 -724070
 -716243
 -708415
 -700587
 -692759
 -684932
 -677104
 -669276
 -661448
 -653620
 -645793
 -637965
 -630137
 -622309
 -614481
 -606654
 -598826
 -590998
 -583170
 -575342
 -567515
 -559687
 -551859
 -544031
 -536204
 -528376
 -520548
 -512720
 -504892
 -497065
 -489237
 -481409
 -473581
 -465753
 -457926
 -450098
 -442270
 -434442
 -426614
 -418787
 -410959
 -403131
 -395303
 -387476
 -379648
 -371820
 -363992
 -356164
 -348337
 -340509
 -332681
 -324853
 -317025
 -309198
 -301370
 -293542
 -285714
 -277886
 -270059
 -262231
 -254403
 -246575
 -238748
 -230920
 -223092
 -215264
 -207436
 -199609
 -191781
 -183953
 -176125
 -168297
 -160470
 -152642
 -144814
 -136986
 -129159
 -121331
 -113503
 -105675
  -97847
  -90020
  -82192
  -74364
  -66536
  -58708
  -50881
  -43053
  -35225
  -27397
  -19569
  -11742
   -3914
    3914
   11742
   19569
   27397
   35225
   43053
   50881
   58708
   66536
   74364
   82192
   90020
   97847
  105675
  113503
  121331
  129159
  136986
  144814
  152642
  160470
  168297
  176125
  183953
  191781
  199609
  207436
  215264
  223092
  230920
  238748
  246575
  254403
  262231
  270059
  277886
  285714
  293542
  301370
  309198
  317025
  324853
  332681
  340509
  348337
  356164
  363992
  371820
  379648
  387476
  395303
  403131
  410959
  418787
  426614
  434442
  442270
  450098
  457926
  465753
  473581
  481409
  489237
  497065
  504892
  512720
  520548
  528376
  536204
  544031
  551859
  559687
  567515
  575342
  583170
  590998
  598826
  606654
  614481
  622309
  630137
  637965
  645793
  653620
  661448
  669276
  677104
  684932
  692759
  700587
  708415
  716243
  724070
  731898
  739726
  747554
  755382
  763209
  771037
  778865
  786693
  794521
  802348
  810176
  818004
  825832
  833659
  841487
  849315
  857143
  864971
  872798
  880626
  888454
  896282
  904110
  911937
  919765
  927593
  935421
  943249
  951076
  958904
  966732
  974560
  982387
  990215
  998043
 1005871
 1013699
 1021526
 1029354
 1037182
 1045010
 1052838
 1060665
 1068493
 1076321
 1084149
 1091977
 1099804
 1107632
 1115460
 1123288
 1131115
 1138943
 1146771
 1154599
 1162427
 1170254
 1178082
 1185910
 1193738
 1201566
 1209393
 1217221
 1225049
 1232877
 1240705
 1248532
 1256360
 1264188
 1272016
 1279843
 1287671
 1295499
 1303327
 1311155
 1318982
 1326810
 1334638
 1342466
 1350294
 1358121
 1365949
 1373777
 1381605
 1389432
 1397260
 1405088
 1412916
 1420744
 1428571
 1436399
 1444227
 1452055
 1459883
 1467710
 1475538
 1483366
 1491194
 1499022
 1506849
 1514677
 1522505
 1530333
 1538160
 1545988
 1553816
 1561644
 1569472
 1577299
 1585127
 1592955
 1600783
 1608611
 1616438
 1624266
 1632094
 1639922
 1647750
 1655577
 1663405
 1671233
 1679061
 1686888
 1694716
 1702544
 1710372
 1718200
 1726027
 1733855
 1741683
 1749511
 1757339
 1765166
 1772994
 1780822
 1788650
 1796477
 1804305
 1812133
 1819961
 1827789
 1835616
 1843444
 1851272
 1859100
 1866928
 1874755
 1882583
 1890411
 1898239
 1906067
 1913894
 1921722
 1929550
 1937378
 1945205
 1953033
 1960861
 1968689
 1976517
 1984344
 1992172
 2000000
