# Supplementary material for: Toward N-peri-Annulated Planar Blatter Radical through aza-Pschorr and Photocyclization
Source: J Org Chem. 2023 Nov 24;88(24):17197–205. doi: 10.1021/acs.joc.3c02051 (PMC10729016; doi:10.1021/acs.joc.3c02051)
Supplement: Supplementary file 2 — jo3c02051_si_002.zip [file jo3c02051_si_002.zip › NMR N_Flat/4b/13 C N-Methyl-N-(2-nitrophenyl)-3-phenylbenzo[e][1,2,4]triazin-8-amine/2/pdata/1/assocs]

##TITLE= Parameter file, TOPSPIN		Version 3.1
##JCAMPDX= 5.0
##DATATYPE= Parameter Values
##NPOINTS= 1	$$ modification sequence number
##ORIGIN= Bruker BioSpin GmbH
##OWNER= nmrsu
$$ 2020-12-22 09:22:13.115 +0100  nmrsu@CZC10666NV
$$ C:/NMR_Data/Service/CBMM/sza11812/2/pdata/1/assocs
$$ process C:\Bruker\TopSpin3.1_pl7\prog\mod\dataserver.exe
##$MULTDISP= <C:\NMR_Data\Service\CBMM\sza11812\4\pdata\1>
##END=
