# Supplementary material for: Toward N-peri-Annulated Planar Blatter Radical through aza-Pschorr and Photocyclization
Source: J Org Chem. 2023 Nov 24;88(24):17197–205. doi: 10.1021/acs.joc.3c02051 (PMC10729016; doi:10.1021/acs.joc.3c02051)
Supplement: Supplementary file 2 — jo3c02051_si_002.zip [file jo3c02051_si_002.zip › NMR N_Flat/4b/13 C N-Methyl-N-(2-nitrophenyl)-3-phenylbenzo[e][1,2,4]triazin-8-amine/2/pdata/1/auditp.txt]

##TITLE= Audit trail, TOPSPIN		Version 3.1
##JCAMPDX= 5.01
##ORIGIN= Bruker BioSpin GmbH
##OWNER= nmrsu
$$ C:\NMR_Data\Service\CBMM/sza11812/2/pdata/1/auditp.txt
##AUDIT TRAIL=  $$ (NUMBER, WHEN, WHO, WHERE, PROCESS, VERSION, WHAT)
(   1,<2020-12-21 21:15:37.097 +0100>,<nmrsu>,<CZC10666NV>,<go>,<TOPSPIN 3.1>,
      <continue with go
	started at 2020-12-21 20:50:07.759 +0100,
	POWCHK disabled, PULCHK disabled,
       terminated by command 'halt'
       configuration hash MD5:
       8C 34 4B 10 D0 83 3B 5B 27 CA 9A 2F 06 2E CF 0A
       data hash MD5: 64K
       F0 47 9D B9 3D 4D A4 1A CA B2 E4 A5 FB 01 77 F6>)
(   2,<2020-12-22 09:09:54.828 +0100>,<nmrsu>,<CZC10666NV>,<proc1d>,<TOPSPIN 3.1>,
      <Start of raw data processing
       efp LB = 2 FT_mod = 6 PKNL = 1 PHC0 = 244.5124 PHC1 = -77.99785 SI = 32K 
       data hash MD5: 32K
       9C 4D 22 07 E6 9A DC E9 91 73 3E 96 16 C0 42 FC>)
##END=

$$ hash MD5
$$ CD 7E CE F8 D3 8F 25 AF A7 CE 66 5E 4E 1E 22 88
