# Supplementary material for: Toward N-peri-Annulated Planar Blatter Radical through aza-Pschorr and Photocyclization
Source: J Org Chem. 2023 Nov 24;88(24):17197–205. doi: 10.1021/acs.joc.3c02051 (PMC10729016; doi:10.1021/acs.joc.3c02051)
Supplement: Supplementary file 2 — jo3c02051_si_002.zip [file jo3c02051_si_002.zip › NMR N_Flat/4b/13 C N-Methyl-N-(2-nitrophenyl)-3-phenylbenzo[e][1,2,4]triazin-8-amine/2/pdata/1/peaklist.xml]

<?xml version="1.0" encoding="UTF-8"?>
<PeakList>
  <PeakList1D>
    <PeakList1DHeader creator="nmrsu" date="2020-12-22T09:09:45.546+01:00" expNo="2" name="sza11812" owner="" procNo="1" source="C:\NMR_Data\Service\CBMM">
      <PeakPickDetails>F1=263.353ppm, F2=-23.371ppm, MI=0.00cm, MAXI=10000.00cm, PC=1.400
      </PeakPickDetails>
    </PeakList1DHeader>
    <Peak1D F1="159.0139" intensity="2.136246e+000" type="0"/>
    <Peak1D F1="146.1595" intensity="2.477804e+000" type="0"/>
    <Peak1D F1="145.0164" intensity="2.027568e+000" type="0"/>
    <Peak1D F1="144.8085" intensity="2.347359e+000" type="0"/>
    <Peak1D F1="142.3786" intensity="2.147181e+000" type="0"/>
    <Peak1D F1="140.7187" intensity="1.989779e+000" type="0"/>
    <Peak1D F1="136.0806" intensity="5.897597e+000" type="0"/>
    <Peak1D F1="135.5887" intensity="2.319538e+000" type="0"/>
    <Peak1D F1="134.2048" intensity="5.442845e+000" type="0"/>
    <Peak1D F1="131.3343" intensity="5.279999e+000" type="0"/>
    <Peak1D F1="128.8369" intensity="1.500000e+001" type="0"/>
    <Peak1D F1="128.8005" intensity="1.275004e+001" type="0"/>
    <Peak1D F1="127.6193" intensity="5.667444e+000" type="0"/>
    <Peak1D F1="126.0352" intensity="5.487410e+000" type="0"/>
    <Peak1D F1="125.0073" intensity="5.329441e+000" type="0"/>
    <Peak1D F1="121.3750" intensity="5.912539e+000" type="0"/>
    <Peak1D F1="116.4742" intensity="5.533415e+000" type="0"/>
    <Peak1D F1="77.3122" intensity="7.623596e+001" type="0"/>
    <Peak1D F1="77.0583" intensity="7.709555e+001" type="0"/>
    <Peak1D F1="76.8043" intensity="7.561049e+001" type="0"/>
    <Peak1D F1="43.5812" intensity="5.665533e+000" type="0"/>
  </PeakList1D>
</PeakList>
