# Supplementary material for: Toward N-peri-Annulated Planar Blatter Radical through aza-Pschorr and Photocyclization
Source: J Org Chem. 2023 Nov 24;88(24):17197–205. doi: 10.1021/acs.joc.3c02051 (PMC10729016; doi:10.1021/acs.joc.3c02051)
Supplement: Supplementary file 2 — jo3c02051_si_002.zip [file jo3c02051_si_002.zip › NMR N_Flat/4b/13 C N-Methyl-N-(2-nitrophenyl)-3-phenylbenzo[e][1,2,4]triazin-8-amine/2/pdata/1/peakrng]

P    #regions in PPM
# 2020-12-22 09:09:45 +0100  nmrsu@CZC10666NV
# low field   high field   mi   maxi
  263.352691650391  -23.3706405138882  0.000  10000.000  # for region 1
