# Supplementary material for: Toward N-peri-Annulated Planar Blatter Radical through aza-Pschorr and Photocyclization
Source: J Org Chem. 2023 Nov 24;88(24):17197–205. doi: 10.1021/acs.joc.3c02051 (PMC10729016; doi:10.1021/acs.joc.3c02051)
Supplement: Supplementary file 2 — jo3c02051_si_002.zip [file jo3c02051_si_002.zip › NMR N_Flat/4b/13 C N-Methyl-N-(2-nitrophenyl)-3-phenylbenzo[e][1,2,4]triazin-8-amine/2/shimvalues]

# Mon Dec 21 21:15:37 2020
#$$PROBEID=11
#$$PROBEINFO=5 mm Multinuclear inverse Z-grad Z8107/00070
#$$PICSINFO=Z8107_00070_11.par
#
# Active Shim Gradients
#
Z           		9261            
Z2          		-1165           
Z3          		-5560           
Z4          		-19099          
Z5          		9941            
Z6          		-4559           
Z7          		0               
Z8          		0               
X           		975             
XZ          		-4766           
XZ2         		-11767          
XZ3         		567             
XZ4         		3411            
XZ5         		0               
Y           		-2615           
YZ          		8034            
YZ2         		12192           
YZ3         		2835            
YZ4         		-4173           
YZ5         		0               
XY          		-1645           
XYZ         		-14725          
XYZ2        		982             
XYZ3        		6588            
XYZ4        		0               
XYZ5        		0               
(X2-Y2)     		-1493           
(X2-Y2)Z    		-9194           
(X2-Y2)Z2   		134             
(X2-Y2)Z3   		9771            
(X2-Y2)Z4   		0               
(X2-Y2)Z5   		0               
X3          		-38601          
X3Z         		-3907           
Y3          		-2743           
Y3Z         		-2751           
#
# Lock Parameter
#
FIELD		2517.016
LOCKPHASE		214.457 
LOCKPOWER		-30.000 
LOCKGAIN		121.918 
LOCKDC		-20.400 
LOCKSHIFT		7.260   
LOOPGAIN		-12.000 
LOOPTIME		0.400   
LOOPFILTER		100.000 
#
IEEE64_VERSION_CODE 1
#
# Shim currents 
#
SHIM_SETTING [1 ]  4307.68491457   
SHIM_SETTING [2 ]  -2946.60928520  
SHIM_SETTING [3 ]  3591.20256803   
SHIM_SETTING [4 ]  18327.84577794  
SHIM_SETTING [5 ]  3275.09640214   
SHIM_SETTING [6 ]  -16743.66592500 
SHIM_SETTING [7 ]  -19755.45388390 
SHIM_SETTING [8 ]  -28564.83645398 
SHIM_SETTING [9 ]  -7173.76968406  
SHIM_SETTING [10]  -10187.10231020 
SHIM_SETTING [11]  0.00000000      
SHIM_SETTING [12]  7.87500000      
SHIM_SETTING [13]  -5493.56100000  
SHIM_SETTING [14]  -16826.23600000 
SHIM_SETTING [15]  -13066.06659480 
SHIM_SETTING [16]  -4558.77537907  
SHIM_SETTING [17]  2313.43854468   
SHIM_SETTING [18]  8012.41209811   
SHIM_SETTING [19]  6219.70859436   
SHIM_SETTING [20]  7107.25731359   
SHIM_SETTING [21]  -2808.47900000  
SHIM_SETTING [22]  1144.68900000   
SHIM_SETTING [23]  -14249.88200000 
SHIM_SETTING [24]  11068.30900000  
SHIM_SETTING [25]  7097.41100000   
SHIM_SETTING [26]  -8334.94900000  
SHIM_SETTING [27]  -20616.36700000 
SHIM_SETTING [28]  17890.83430222  
SHIM_SETTING [29]  2398.93700000   
SHIM_SETTING [30]  -4196.66100000  
SHIM_SETTING [31]  -5301.75621027  
SHIM_SETTING [32]  -3305.06169778  
SHIM_SETTING [33]  -9940.41100000  
SHIM_SETTING [34]  9775.56600000   
SHIM_SETTING [35]  -16909.11600000 
SHIM_SETTING [36]  12181.98000000  
SHIM_SETTING [37]  -11582.91331289 
SHIM_SETTING [38]  -4729.07744770  
SHIM_SETTING [39]  -7328.06879085  
SHIM_SETTING [40]  0.00000000      
