# Supplementary material for: Toward N-peri-Annulated Planar Blatter Radical through aza-Pschorr and Photocyclization
Source: J Org Chem. 2023 Nov 24;88(24):17197–205. doi: 10.1021/acs.joc.3c02051 (PMC10729016; doi:10.1021/acs.joc.3c02051)
Supplement: Supplementary file 2 — jo3c02051_si_002.zip [file jo3c02051_si_002.zip › NMR N_Flat/4b/13 C N-Methyl-N-(2-nitrophenyl)-3-phenylbenzo[e][1,2,4]triazin-8-amine/2/specpar]

##TITLE= Parameter file, TOPSPIN		Version 3.1
##JCAMPDX= 5.0
##DATATYPE= Parameter Values
##NPOINTS= 21801	$$ modification sequence number
##ORIGIN= Bruker BioSpin GmbH
##OWNER= nmrsu
$$ 2020-12-14 14:40:12.197 +0100  nmrsu@CZC10666NV
$$ C:/Bruker/TopSpin3.1_pl7/conf/instr/AV_III_500/specpar
$$ process C:\Bruker\TopSpin3.1_pl7\prog\mod\cprserver.exe
##$HPPRECH= (0..15)
-1 -1 -1 -1 -1 -1 -1 -1 -1 -1 -1 -1 -1 -1 -1 -1
##$NUC1= 1
##$NUC2= 0
##$NUC3= 0
##$NUC4= 0
##$NUC5= 0
##$NUC6= 0
##$NUC7= 0
##$NUC8= 0
##$NUCARR= (0..123)
500.13 500.13 76.773 533.458533 380.996218 73.599561 194.369508 70.277332
53.732257 160.461579 125.757789 36.128816 50.677733 67.799908 470.592377
39.481743 132.293887 30.616133 130.318169 99.361762 202.456335 38.389979
49.002282 40.789227 23.337931 12.809855 33.658894 121.490314 28.194999
28.202516 49.864506 131.548934 28.269828 123.978316 16.193099 118.666215
44.691872 132.611835 142.05539 31.292149 120.037972 152.523166 17.44611
85.635329 95.382358 26.095393 125.30247 135.067698 19.243002 48.287266
163.644807 21.674744 24.50736 46.493575 122.412669 32.593102 33.277125
112.570891 23.031742 25.813555 15.936377 22.886449 20.244357 23.273715
106.10498 110.994726 109.3572 109.591631 163.636279 178.207617 186.501638
119.683995 64.812932 130.882731 157.78986 100.06344 139.087083 41.230322
65.597761 49.6852 55.579087 65.988653 70.646568 153.139806 27.257085 16.804368
20.855421 17.204472 124.332318 54.914274 15.353991 20.155239 120.231252
17.204472 24.106266 106.727742 14.403744 41.460777 87.519279 24.111267
57.034825 40.66557 20.040209 12.588272 59.963586 20.837351 112.652282 113.787577
11.414622 38.837095 8.592233 9.357432 107.511866 8.647248 89.577394 33.06651
285.69026 288.494179 104.630192 80.36733 9.209394 100 100 100
##$OFFSF= (0..7)
-70588.9000000184 0 0 0 0 0 0 0
##$OFFSH= (0..7)
2804.20000001413 3066.90000002163 881.199999980709 0 0 0 0 0
##$OFFSX= (0..7)
15089.7999999984 5061.40000001665 0 0 0 0 0 0
##$PRECHAN= (0..15)
-1 1 0 2 -1 -1 -1 -1 -1 -1 -1 -1 -1 -1 -1 -1
##$RECPRE= (0..15)
-1 0 -1 -1 -1 -1 -1 -1 -1 -1 -1 -1 -1 -1 -1 -1
##$RECSEL= (0..15)
0 0 0 1 0 0 0 0 0 0 0 0 0 0 0 0
##$SELREC= (0..9)
0 0 0 0 0 0 0 0 0 0
##$SFO1= 500.132804
##$SFO2= 500.133706
##$SFO3= 500.133706
##$SFO4= 500.133706
##$SFO5= 500.133706
##$SFO6= 500.133706
##$SFO7= 500.133706
##$SFO8= 500.133706
##END=
