# Supplementary material for: Toward N-peri-Annulated Planar Blatter Radical through aza-Pschorr and Photocyclization
Source: J Org Chem. 2023 Nov 24;88(24):17197–205. doi: 10.1021/acs.joc.3c02051 (PMC10729016; doi:10.1021/acs.joc.3c02051)
Supplement: Supplementary file 2 — jo3c02051_si_002.zip [file jo3c02051_si_002.zip › NMR N_Flat/4c/1 H N-(2-Nitrophenyl)-N-(3-phenylbenzo[e][1,2,4]triazin-8-yl)acetamide/1/audita.txt]

##TITLE= Audit trail, TopSpin 4.1.1
##JCAMPDX= 5.01
##ORIGIN= Bruker BioSpin GmbH
##OWNER= root
$$ /root/.topspin-BladeEpu/local_acqu/PAT 75 NOWE/1/audita.txt
##AUDIT TRAIL=  $$ (NUMBER, WHEN, WHO, WHERE, PROCESS, VERSION, WHAT)
(   1,<2021-10-11 11:27:45.961 +0000>,<CZC017C8ZB\nmrsu>,<CZC017C8ZB>,<go4>,<TopSpin 4.1.1>,
      <acquisition in progress>)
$$ D:/NMR_Data/CBMM/Zespol_28/PAT 75 NOWE/1/audita.txt
(   2,<2021-10-11 11:30:40.323 +0000>,<CZC017C8ZB\nmrsu>,<CZC017C8ZB>,<go4>,<TopSpin 4.1.1>,
      <created by zg on 'Avance' (CZC017C8ZB) by user 'CZC017C8ZB\nmrsu'
       on data set with UUID '41c45baa-2a86-11ec-b832-0030d625a285'
       started at 2021-10-11 11:27:45.973 +0000, POWCHK enabled, PULCHK disabled,
       completed at 2021-10-11 11:30:40.322 +0000
       configuration hash MD5:
       19 77 D0 D8 41 C2 A8 28 62 2E D9 03 7F 0C C8 B1
       double data hash MD5: 64K
       02 AF 7F 91 DD 19 D5 5E A0 5A 57 94 9D F2 5C 57>)
(   3,<2021-10-11 13:30:30.854 +0200>,<nmrsu>,<CZC017C8ZB>,<xwish3>,<TopSpin 4.1.1>,
      <ICON-NMR User ID: Zespol_28
       double data hash MD5: 64K
       02 AF 7F 91 DD 19 D5 5E A0 5A 57 94 9D F2 5C 57>)
##END=

$$ hash MD5
$$ 04 70 C3 C0 62 E0 41 AE 55 35 FA 6D AD 2C 80 EF
