# Supplementary material for: Toward N-peri-Annulated Planar Blatter Radical through aza-Pschorr and Photocyclization
Source: J Org Chem. 2023 Nov 24;88(24):17197–205. doi: 10.1021/acs.joc.3c02051 (PMC10729016; doi:10.1021/acs.joc.3c02051)
Supplement: Supplementary file 2 — jo3c02051_si_002.zip [file jo3c02051_si_002.zip › NMR N_Flat/4c/1 H N-(2-Nitrophenyl)-N-(3-phenylbenzo[e][1,2,4]triazin-8-yl)acetamide/1/topshimreport]

New TopShim run:

version = topshim 2.0.0
date = 2021-10-11
time = 13:25:46.530
command = topshim 

1D SHIMMING

Parameters:

maximum order = 5
probe = Z163739_0262
solvent = CDCl3
shim nucleus = 2H
nucleus optimised for = 1H
o1p (from lock) = 7.24 ppm
optimisation parameters = ls
linewidth 1H = 0.10 Hz
envelope shape / strictness = 2.00 / 200

Results:

initial B0 stdDev = 7.93 Hz
sample size = 2.92 cm, position = 0.01 cm
final B0 stdDev = 0.35 Hz > improvement = 22.5
envelope width = 0.53 Hz
shim changes: 
Z	+201
Z2	+8
Z3	+34
Z4	+129
Z5	+317

duration = 1 min 45 sec
completed successfully
finished Mon Oct 11 13:27:29 2021


========================================================================
