# Supplementary material for: Toward N-peri-Annulated Planar Blatter Radical through aza-Pschorr and Photocyclization
Source: J Org Chem. 2023 Nov 24;88(24):17197–205. doi: 10.1021/acs.joc.3c02051 (PMC10729016; doi:10.1021/acs.joc.3c02051)
Supplement: Supplementary file 2 — jo3c02051_si_002.zip [file jo3c02051_si_002.zip › NMR N_Flat/4c/13 C N-(2-Nitrophenyl)-N-(3-phenylbenzo[e][1,2,4]triazin-8-yl)acetamide/2/audita.txt]

##TITLE= Audit trail, TopSpin 4.1.1
##JCAMPDX= 5.01
##ORIGIN= Bruker BioSpin GmbH
##OWNER= root
$$ /root/.topspin-BladeEpu/local_acqu/PAT N-AC 13C/2/audita.txt
##AUDIT TRAIL=  $$ (NUMBER, WHEN, WHO, WHERE, PROCESS, VERSION, WHAT)
(   1,<2022-01-26 22:10:40.876 +0000>,<CZC017C8ZB\nmrsu>,<CZC017C8ZB>,<go4>,<TopSpin 4.1.1>,
      <acquisition in progress>)
$$ D:/NMR_Data/CBMM/Zespol_28/PAT N-AC 13C/2/audita.txt
(   2,<2022-01-27 00:04:20.861 +0000>,<CZC017C8ZB\nmrsu>,<CZC017C8ZB>,<go4>,<TopSpin 4.1.1>,
      <created by zg on 'Avance' (CZC017C8ZB) by user 'CZC017C8ZB\nmrsu'
       on data set with UUID 'cc67d9e0-7ef4-11ec-8f23-0030d625a285'
       started at 2022-01-26 22:10:40.889 +0000, POWCHK enabled, PULCHK disabled,
       completed at 2022-01-27 00:04:20.861 +0000
       configuration hash MD5:
       D7 46 89 80 7A BD DE FB 8B A8 68 44 91 4E 5F 72
       double data hash MD5: 64K
       3A 56 C5 38 78 1E 0A B4 9C 5C 33 D7 39 24 D3 89>)
(   3,<2022-01-27 01:04:18.880 +0100>,<nmrsu>,<CZC017C8ZB>,<xwish3>,<TopSpin 4.1.1>,
      <ICON-NMR User ID: Zespol_28
       double data hash MD5: 64K
       3A 56 C5 38 78 1E 0A B4 9C 5C 33 D7 39 24 D3 89>)
##END=

$$ hash MD5
$$ B8 5D 04 DC 7C CC 8D 30 3E BA D1 B8 3E C0 BB B9
